# Supplementary material for: ﻿An integrative approach to the delimitation of pseudocryptic species in the Eucyclopssperatus complex (Copepoda, Cyclopoida) with a description of a new species
Source: Zookeys. 2025 Feb 7;1226:217–60. doi: 10.3897/zookeys.1226.138389 (PMC11829197; doi:10.3897/zookeys.1226.138389)
Supplement: XML Treatment for Eucyclops sibiricus [file zookeys.1226.138389-treatment1.xml]

<!DOCTYPE tp:taxon-treatment
  PUBLIC "-//TaxonX//DTD Taxonomic Treatment Publishing DTD v0 20100105//EN" "tax-treatment-NSO.dtd">
<tp:taxon-treatment xmlns:tp="http://www.plazi.org/taxpub"><tp:treatment-meta><kwd-group><label>Taxon classification</label><kwd>
                <named-content content-type="kingdom">Animalia</named-content>
              </kwd><kwd>
                <named-content content-type="order">Cyclopoida</named-content>
              </kwd><kwd>
                <named-content content-type="family">Cyclopidae</named-content>
              </kwd></kwd-group><mixed-citation publication-type="journal"><person-group><name><surname>Novikov</surname><given-names>Aleksandr</given-names></name><name><surname>Sharafutdinova</surname><given-names>Dayana</given-names></name><name><surname>Abramova</surname><given-names>Ekaterina</given-names></name><name><surname>Mayor</surname><given-names>Tatyana</given-names></name><name><surname>Chertoprud</surname><given-names>Elena</given-names></name></person-group><article-title>﻿An integrative approach to the delimitation of pseudocryptic species in the <italic><tp:taxon-name><tp:taxon-name-part taxon-name-part-type="genus" reg="Eucyclops">Eucyclops</tp:taxon-name-part><tp:taxon-name-part taxon-name-part-type="species" reg="speratus">speratus</tp:taxon-name-part></tp:taxon-name></italic> complex (<tp:taxon-name><tp:taxon-name-part taxon-name-part-type="subclass">Copepoda</tp:taxon-name-part></tp:taxon-name>, <tp:taxon-name><tp:taxon-name-part taxon-name-part-type="order">Cyclopoida</tp:taxon-name-part></tp:taxon-name>) with a description of a new species</article-title><source>Zookeys</source><day>07</day><month>02</month><year>2025</year><volume>1226</volume><fpage>217</fpage><lpage>260</lpage><pub-id pub-id-type="doi">10.3897/zookeys.1226.138389</pub-id></mixed-citation></tp:treatment-meta><tp:nomenclature><label>﻿</label><tp:taxon-name>
              <object-id xmlns:xlink="http://www.w3.org/1999/xlink" content-type="arpha" xlink:type="simple">275E12F4-54C2-57C1-9EA6-C92C85F31A14</object-id>
              <tp:taxon-name-part taxon-name-part-type="genus" reg="Eucyclops">Eucyclops</tp:taxon-name-part>
              <tp:taxon-name-part taxon-name-part-type="species" reg="sibiricus">sibiricus</tp:taxon-name-part>
              <object-id xmlns:xlink="http://www.w3.org/1999/xlink" content-type="zoobank" xlink:type="simple">https://zoobank.org/F7026136-6AD2-4B74-9D83-CC377E39548D</object-id>
            </tp:taxon-name><tp:taxon-status xmlns:xlink="http://www.w3.org/1999/xlink" xlink:type="simple">sp. nov.</tp:taxon-status><xref ref-type="fig" rid="F9">Figs 9</xref><xref ref-type="fig" rid="F10">, 10</xref><xref ref-type="fig" rid="F11">, 11</xref><xref ref-type="fig" rid="F12">, 12</xref><xref ref-type="fig" rid="F13">, 13</xref><xref ref-type="fig" rid="F14">, 14</xref><xref ref-type="fig" rid="F15">, 15</xref><xref ref-type="fig" rid="F16">, 16</xref><xref ref-type="fig" rid="F17">, 17</xref><xref ref-type="fig" rid="F18">, 18</xref><tp:nomenclature-citation-list><tp:nomenclature-citation><tp:taxon-name>
                  <tp:taxon-name-part taxon-name-part-type="genus" reg="Eucyclops">Eucyclops</tp:taxon-name-part>
                  <tp:taxon-name-part taxon-name-part-type="species" reg="speratus">speratus</tp:taxon-name-part>
                </tp:taxon-name><comment>: <xref ref-type="bibr" rid="B26">Ishida and Hiruta 1999</xref> (part): 88, figs 1, 2a–e; <xref ref-type="bibr" rid="B36">Lee et al. 2005</xref>: 146, fig. 5; <xref ref-type="bibr" rid="B8">Chertoprud et al. 2022</xref>: 6, table A1.</comment></tp:nomenclature-citation><tp:nomenclature-citation><tp:taxon-name>
                  <tp:taxon-name-part taxon-name-part-type="genus" reg="Eucyclops">Eucyclops</tp:taxon-name-part>
                </tp:taxon-name><comment>sp. nov.: <xref ref-type="bibr" rid="B9">Chertoprud et al. 2024</xref>: 1014, supplemental material 1: table S1.</comment></tp:nomenclature-citation></tp:nomenclature-citation-list></tp:nomenclature><tp:treatment-sec sec-type="etymology" id="SECID0EGHCI"><title>Etymology.</title><p>The species was first discovered and has its main range in Siberia. The word <italic><tp:taxon-name><tp:taxon-name-part taxon-name-part-type="genus" reg="Eucyclops"/><tp:taxon-name-part taxon-name-part-type="species" reg="sibiricus">sibiricus</tp:taxon-name-part></tp:taxon-name></italic> is an adjective in the masculine gender.</p></tp:treatment-sec><tp:treatment-sec sec-type="type material" id="SECID0EWHCI"><title>Type material.</title><p><bold><italic>Holotype</italic></bold>: Russia • ♀ dissected on two slides; North Yakutia, Lena River Delta, Floodplain puddle; <named-content xmlns:xlink="http://www.w3.org/1999/xlink" content-type="dwc:verbatimCoordinates" xlink:type="simple"><named-content content-type="geo-json" specific-use="{&#34;type&#34;:&#34;Point&#34;,&#34;coordinates&#34;:[126.482050,72.387550]}" id="NCID0EEICI" xlink:type="simple">72.38755°N, 126.48205°E</named-content></named-content>; 8 Sep. 2020; E. Abramova leg; <abbrev xmlns:xlink="http://www.w3.org/1999/xlink" xlink:title="Zoological Museum of Kazan Federal University" id="ABBRID0EJICI" xlink:type="simple">EMKSU</abbrev> VH 2000/1, VH 2000/2 (N°45). <bold><italic>Paratypes</italic></bold>: Russia • ♂ dissected on one slide; North Yakutia, Lena River Delta, Floodplain puddle; <named-content xmlns:xlink="http://www.w3.org/1999/xlink" content-type="dwc:verbatimCoordinates" xlink:type="simple"><named-content content-type="geo-json" specific-use="{&#34;type&#34;:&#34;Point&#34;,&#34;coordinates&#34;:[126.475950,72.368740]}" id="NCID0ETICI" xlink:type="simple">72.36874°N, 126.47595°E</named-content></named-content>; 20 Aug. 2019; A. Novikov leg; <abbrev xmlns:xlink="http://www.w3.org/1999/xlink" xlink:title="Zoological Museum of Kazan Federal University" id="ABBRID0EYICI" xlink:type="simple">EMKSU</abbrev> VH 2000/3. • ♀ dissected on one slide; collection data as for holotype; <abbrev xmlns:xlink="http://www.w3.org/1999/xlink" xlink:title="Zoological Museum of Kazan Federal University" id="ABBRID0E3ICI" xlink:type="simple">EMKSU</abbrev> VH 2000/4 (N° 47); • ♀ dissected on one slide; collection data as for holotype; <abbrev xmlns:xlink="http://www.w3.org/1999/xlink" xlink:title="Zoological Museum of Kazan Federal University" id="ABBRID0EAJCI" xlink:type="simple">EMKSU</abbrev> VH 2000/5 (N° 48); • ♀ dissected on one slide; collection data as for holotype; <abbrev xmlns:xlink="http://www.w3.org/1999/xlink" xlink:title="Zoological Museum of Kazan Federal University" id="ABBRID0EEJCI" xlink:type="simple">EMKSU</abbrev> VH 2000/6 (N° 49); • 3 ♀ and 2 ♂ preserved in 4% formalin; North Yakutia, Lena River Delta, Floodplain puddle; <named-content xmlns:xlink="http://www.w3.org/1999/xlink" content-type="dwc:verbatimCoordinates" xlink:type="simple"><named-content content-type="geo-json" specific-use="{&#34;type&#34;:&#34;Point&#34;,&#34;coordinates&#34;:[126.475950,72.368740]}" id="NCID0ELJCI" xlink:type="simple">72.36874°N, 126.47595°E</named-content></named-content>; 20 Aug. 2019; A. Novikov leg; <abbrev xmlns:xlink="http://www.w3.org/1999/xlink" xlink:title="Zoological Museum of Kazan Federal University" id="ABBRID0EQJCI" xlink:type="simple">EMKSU</abbrev> VH 2000/13; • 2 ♀ dissected on one slides; collection data as for preceding; <abbrev xmlns:xlink="http://www.w3.org/1999/xlink" xlink:title="Zoological Museum of Kazan Federal University" id="ABBRID0EUJCI" xlink:type="simple">EMKSU</abbrev> VH 2000/7; • 1 ♂ dissected on one slide; collection data as for preceding; <abbrev xmlns:xlink="http://www.w3.org/1999/xlink" xlink:title="Zoological Museum of Kazan Federal University" id="ABBRID0EYJCI" xlink:type="simple">EMKSU</abbrev> VH 2000/8; • ♀ dissected on one slide; collection data as for preceding; <abbrev xmlns:xlink="http://www.w3.org/1999/xlink" xlink:title="Zoological Museum of Kazan Federal University" id="ABBRID0E3JCI" xlink:type="simple">EMKSU</abbrev> VH 2000/9 (N° 27); • ♀ dissected on one slides; collection data as for preceding; <abbrev xmlns:xlink="http://www.w3.org/1999/xlink" xlink:title="Zoological Museum of Kazan Federal University" id="ABBRID0EAKCI" xlink:type="simple">EMKSU</abbrev> VH 2000/10 (N° 88); • ♀ preserved in 96% ethanol; North Yakutia, Lena River Delta, Floodplain puddle; <named-content xmlns:xlink="http://www.w3.org/1999/xlink" content-type="dwc:verbatimCoordinates" xlink:type="simple"><named-content content-type="geo-json" specific-use="{&#34;type&#34;:&#34;Point&#34;,&#34;coordinates&#34;:[126.482050,72.387550]}" id="NCID0EHKCI" xlink:type="simple">72.38755°N, 126.48205°E</named-content></named-content>; 18 July 2021; A. Novikov leg; GenBank: <ext-link xmlns:xlink="http://www.w3.org/1999/xlink" xlink:href="OR917926" ext-link-type="gen" xlink:type="simple">OR917926</ext-link>, <ext-link xmlns:xlink="http://www.w3.org/1999/xlink" xlink:href="OR941791" ext-link-type="gen" xlink:type="simple">OR941791</ext-link>, <ext-link xmlns:xlink="http://www.w3.org/1999/xlink" xlink:href="OR918477" ext-link-type="gen" xlink:type="simple">OR918477</ext-link>; <abbrev xmlns:xlink="http://www.w3.org/1999/xlink" xlink:title="Zoological Museum of Kazan Federal University" id="ABBRID0E2KCI" xlink:type="simple">EMKSU</abbrev> VH 2000/14 (N° ch5); • ♀ preserved in 96% ethanol; collection data as for preceding; GenBank: <ext-link xmlns:xlink="http://www.w3.org/1999/xlink" xlink:href="OR917925" ext-link-type="gen" xlink:type="simple">OR917925</ext-link>; <abbrev xmlns:xlink="http://www.w3.org/1999/xlink" xlink:title="Zoological Museum of Kazan Federal University" id="ABBRID0EELCI" xlink:type="simple">EMKSU</abbrev> VH 2000/15 (N° ch6); • ♀ preserved in 96% ethanol; collection data as for preceding; GenBank: <ext-link xmlns:xlink="http://www.w3.org/1999/xlink" xlink:href="OR917928" ext-link-type="gen" xlink:type="simple">OR917928</ext-link>; <abbrev xmlns:xlink="http://www.w3.org/1999/xlink" xlink:title="Zoological Museum of Kazan Federal University" id="ABBRID0ENLCI" xlink:type="simple">EMKSU</abbrev> VH 2000/16 (N° ch7); • ♀ preserved in 96% ethanol; collection data as for preceding; GenBank: <ext-link xmlns:xlink="http://www.w3.org/1999/xlink" xlink:href="OR917929" ext-link-type="gen" xlink:type="simple">OR917929</ext-link>; <abbrev xmlns:xlink="http://www.w3.org/1999/xlink" xlink:title="Zoological Museum of Kazan Federal University" id="ABBRID0EWLCI" xlink:type="simple">EMKSU</abbrev> VH 2000/17 (N° ch8);• ♀ dissected on one slides; North Yakutia, Lena River Delta, Floodplain puddle; <named-content xmlns:xlink="http://www.w3.org/1999/xlink" content-type="dwc:verbatimCoordinates" xlink:type="simple"><named-content content-type="geo-json" specific-use="{&#34;type&#34;:&#34;Point&#34;,&#34;coordinates&#34;:[126.482050,72.387550]}" id="NCID0E4LCI" xlink:type="simple">72.38755°N, 126.48205°E</named-content></named-content>; 18 July 2021; A. Novikov leg; <abbrev xmlns:xlink="http://www.w3.org/1999/xlink" xlink:title="Zoological Museum of Kazan Federal University" id="ABBRID0ECMCI" xlink:type="simple">EMKSU</abbrev> VH 2000/11 (N° 17); • ♀ dissected on two slides; collection data as for preceding; <abbrev xmlns:xlink="http://www.w3.org/1999/xlink" xlink:title="Zoological Museum of Kazan Federal University" id="ABBRID0EGMCI" xlink:type="simple">EMKSU</abbrev> VH 2000/12 (N° 19);</p></tp:treatment-sec><tp:treatment-sec sec-type="material" id="SECID0EKMCI"><title>Additional material.</title><p>Russia • ♀ dissected on one slides; North Yakutia, Lena River Delta, small river; <named-content xmlns:xlink="http://www.w3.org/1999/xlink" content-type="dwc:verbatimCoordinates" xlink:type="simple"><named-content content-type="geo-json" specific-use="{&#34;type&#34;:&#34;Point&#34;,&#34;coordinates&#34;:[126.987820,72.118770]}" id="NCID0ETMCI" xlink:type="simple">72.11877°N, 126.98782°E</named-content></named-content>; 22 July 2021; A. Novikov leg; in collection of A. Novikov (N° 21); • 3 ♀ dissected on three slides; North Yakutia, lake; <named-content xmlns:xlink="http://www.w3.org/1999/xlink" content-type="dwc:verbatimCoordinates" xlink:type="simple"><named-content content-type="geo-json" specific-use="{&#34;type&#34;:&#34;Point&#34;,&#34;coordinates&#34;:[125.601580,69.970000]}" id="NCID0E2MCI" xlink:type="simple">69.97000°N, 125.60158°E</named-content></named-content>; 28 June 2019; A. Novikov leg; in collection of A. Novikov (N° 89, 90, 91); • 2 ♀ dissected on two slides; Central Yakutia, temporary puddles; <named-content xmlns:xlink="http://www.w3.org/1999/xlink" content-type="dwc:verbatimCoordinates" xlink:type="simple"><named-content content-type="geo-json" specific-use="{&#34;type&#34;:&#34;Point&#34;,&#34;coordinates&#34;:[124.841790,64.941870]}" id="NCID0EDNCI" xlink:type="simple">64.94187°N, 124.84179°E</named-content></named-content>; 22 June 2019; A. Novikov leg; in collection of A. Novikov (N° 69, 73); • ♀ dissected on one slides; Anabar Plateau, small lake; <named-content xmlns:xlink="http://www.w3.org/1999/xlink" content-type="dwc:verbatimCoordinates" xlink:type="simple"><named-content content-type="geo-json" specific-use="{&#34;type&#34;:&#34;Point&#34;,&#34;coordinates&#34;:[105.905060,70.640730]}" id="NCID0ELNCI" xlink:type="simple">70.64073°N, 105.90506°E</named-content></named-content>; 25 July 2023; A. Novikov and E. Chertoprud leg; in collection of A. Novikov (N° 79); • ♀ dissected on one slides; Putorana Plateau, swampy lake; <named-content xmlns:xlink="http://www.w3.org/1999/xlink" content-type="dwc:verbatimCoordinates" xlink:type="simple"><named-content content-type="geo-json" specific-use="{&#34;type&#34;:&#34;Point&#34;,&#34;coordinates&#34;:[94.056410,68.604150]}" id="NCID0ETNCI" xlink:type="simple">68.60415°N, 94.05641°E</named-content></named-content>; 7 Aug. 2021; E. Chertoprud leg; in collection of A. Novikov (N° 32); • ♀ preserved in 96% ethanol; Putorana Plateau, swampy lake; <named-content xmlns:xlink="http://www.w3.org/1999/xlink" content-type="dwc:verbatimCoordinates" xlink:type="simple"><named-content content-type="geo-json" specific-use="{&#34;type&#34;:&#34;Point&#34;,&#34;coordinates&#34;:[94.056410,68.604150]}" id="NCID0E2NCI" xlink:type="simple">68.60415°N, 94.05641°E</named-content></named-content>; 7 Aug. 2021; E. Chertoprud leg; GenBank: <ext-link xmlns:xlink="http://www.w3.org/1999/xlink" xlink:href="OR917930" ext-link-type="gen" xlink:type="simple">OR917930</ext-link>; <abbrev xmlns:xlink="http://www.w3.org/1999/xlink" xlink:title="Zoological Museum of Kazan Federal University" id="ABBRID0EFOCI" xlink:type="simple">EMKSU</abbrev> VH 2000/18–20 (N° ch1); • ♀ preserved in 96% ethanol; collection data as for preceding; GenBank: <ext-link xmlns:xlink="http://www.w3.org/1999/xlink" xlink:href="OR917924" ext-link-type="gen" xlink:type="simple">OR917924</ext-link>, <ext-link xmlns:xlink="http://www.w3.org/1999/xlink" xlink:href="OR941789" ext-link-type="gen" xlink:type="simple">OR941789</ext-link>; <abbrev xmlns:xlink="http://www.w3.org/1999/xlink" xlink:title="Zoological Museum of Kazan Federal University" id="ABBRID0ETOCI" xlink:type="simple">EMKSU</abbrev> VH 2000/18–20 (N° ch2); • ♀ preserved in 96% ethanol; collection data as for preceding; GenBank: <ext-link xmlns:xlink="http://www.w3.org/1999/xlink" xlink:href="OR917927" ext-link-type="gen" xlink:type="simple">OR917927</ext-link>, <ext-link xmlns:xlink="http://www.w3.org/1999/xlink" xlink:href="OR941790" ext-link-type="gen" xlink:type="simple">OR941790</ext-link>, <ext-link xmlns:xlink="http://www.w3.org/1999/xlink" xlink:href="OR918478" ext-link-type="gen" xlink:type="simple">OR918478</ext-link>; <abbrev xmlns:xlink="http://www.w3.org/1999/xlink" xlink:title="Zoological Museum of Kazan Federal University" id="ABBRID0EGPCI" xlink:type="simple">EMKSU</abbrev> VH 2000/18–20 (N° ch3); • ♀ dissected on one slides; Putorana Plateau, swampy lake; <named-content xmlns:xlink="http://www.w3.org/1999/xlink" content-type="dwc:verbatimCoordinates" xlink:type="simple"><named-content content-type="geo-json" specific-use="{&#34;type&#34;:&#34;Point&#34;,&#34;coordinates&#34;:[94.058750,68.603440]}" id="NCID0ENPCI" xlink:type="simple">68.60344°N, 94.05875°E</named-content></named-content>; 7 Aug. 2021; E. Chertoprud leg; in collection of A. Novikov (N° 33); • ♀ dissected on one slides; Putorana Plateau, swampy lake; <named-content xmlns:xlink="http://www.w3.org/1999/xlink" content-type="dwc:verbatimCoordinates" xlink:type="simple"><named-content content-type="geo-json" specific-use="{&#34;type&#34;:&#34;Point&#34;,&#34;coordinates&#34;:[94.053000,68.600290]}" id="NCID0EVPCI" xlink:type="simple">68.60029°N, 94.05300°E</named-content></named-content>; 7 Aug. 2021; E. Chertoprud leg; in collection of A. Novikov (N° 34); • ♀ dissected on one slides; Tatarstan republic, Naberezhnie Morkvashi village, puddle on stream; <named-content xmlns:xlink="http://www.w3.org/1999/xlink" content-type="dwc:verbatimCoordinates" xlink:type="simple"><named-content content-type="geo-json" specific-use="{&#34;type&#34;:&#34;Point&#34;,&#34;coordinates&#34;:[48.857000,55.763240]}" id="NCID0E4PCI" xlink:type="simple">55.76324°N, 48.85700°E</named-content></named-content>; 28 June 2020; A. Novikov and D. Sharafutdinova leg; in collection of A. Novikov (N° 92); • ♀ on the electron microscope stage <abbrev xmlns:xlink="http://www.w3.org/1999/xlink" xlink:title="Length of the outer seta of P4 Enp3" id="ABBRID0ECQCI" xlink:type="simple">no</abbrev>. 90134; Irkutsk region, Tulun district, Aleksandrovka village, river; <named-content xmlns:xlink="http://www.w3.org/1999/xlink" content-type="dwc:verbatimCoordinates" xlink:type="simple"><named-content content-type="geo-json" specific-use="{&#34;type&#34;:&#34;Point&#34;,&#34;coordinates&#34;:[100.823100,55.390500]}" id="NCID0EJQCI" xlink:type="simple">55.3905°N, 100.8231°E</named-content></named-content>; 25 July 2021; T. Mayor leg; <abbrev xmlns:xlink="http://www.w3.org/1999/xlink" xlink:title="Limnological Institute SB RAS" id="ABBRID0EOQCI" xlink:type="simple">LI SB RAS</abbrev> T13); • ♀ preserved in 96% ethanol; Irkutsk region, Kuitun District, pond; <named-content xmlns:xlink="http://www.w3.org/1999/xlink" content-type="dwc:verbatimCoordinates" xlink:type="simple"><named-content content-type="geo-json" specific-use="{&#34;type&#34;:&#34;Point&#34;,&#34;coordinates&#34;:[101.528610,54.347220]}" id="NCID0EVQCI" xlink:type="simple">54.34722°N, 101.52861°E</named-content></named-content>; June 2021; G. Dzyba leg; GenBank: <ext-link xmlns:xlink="http://www.w3.org/1999/xlink" xlink:href="OR941793" ext-link-type="gen" xlink:type="simple">OR941793</ext-link>, <ext-link xmlns:xlink="http://www.w3.org/1999/xlink" xlink:href="OR918476" ext-link-type="gen" xlink:type="simple">OR918476</ext-link>; in collection of T. Mayor (N° K1-4)</p></tp:treatment-sec><tp:treatment-sec sec-type="diagnosis" id="SECID0EERCI"><title>Diagnosis.</title><p>Proctodeum with rows of setules. Caudal ramus with serra and dorsal pore. Length/width ratio of caudal rami 5.2–7.0. Ratio of lengths of caudal seta VI to seta III 1.07–1.47. Antennule 12-segmented, with hyaline membrane on three distal segments. Hyaline membrane finely serrated. Antennal coxobasis with groups of spinules 3, 4, 5, 6, 7, 8, 9, 10, 11, 12, 14, 15, 16. Maxillular basis with group of spinules. P1–P4 Exp1 without spinules/setules on outer side. P1–P4 Exp2 with setules on outer side. P4 Exp1 with 8–17 inner setules. P4 Exp2 with 6–10 inner setules.</p></tp:treatment-sec><tp:treatment-sec sec-type="description" id="SECID0EJRCI"><title>Description.</title><p><bold>Female. <italic>Body elongated</italic></bold> (Fig. <xref ref-type="fig" rid="F9">9A–C</xref>). Total body length from anterior margin of rostrum to posterior margin of caudal rami: mean 1279 µm (<italic>n</italic> = 3). Cephalothorax wider than first and second free somites, largest width 408 µm (<italic>n</italic> = 1), surface with 251 pores and sensilla, with all groups, except group 36 (Fig. <xref ref-type="fig" rid="F8">8A–D</xref>). Naupliar eye present, color red or orange (Fig. <xref ref-type="fig" rid="F9">9D</xref>). Rostrum fused with cephalothorax. Posterior margin of cephalothorax and all pedigerous somites smooth. Body color yellowish, except second pedigerous somite, this somite white (Fig. <xref ref-type="fig" rid="F9">9D</xref>).</p><fig id="F9" position="float" orientation="portrait"><object-id xmlns:xlink="http://www.w3.org/1999/xlink" content-type="doi" xlink:type="simple">10.3897/zookeys.1226.138389.figure9</object-id><object-id xmlns:xlink="http://www.w3.org/1999/xlink" content-type="arpha" xlink:type="simple">48B3FF12-35BF-5803-A6C8-237C6E1B86DA</object-id><label>Figure 9.</label><caption><p><italic><tp:taxon-name><tp:taxon-name-part taxon-name-part-type="genus" reg="Eucyclops">Eucyclops</tp:taxon-name-part><tp:taxon-name-part taxon-name-part-type="species" reg="sibiricus">sibiricus</tp:taxon-name-part></tp:taxon-name></italic> sp. nov. Female, habitus <bold>A</bold> paratype, dorsal <bold>B</bold> paratype, lateral <bold>C</bold> paratype, ventral <bold>D</bold> intravital coloration. Male paratype, habitus: <bold>E</bold> dorsal <bold>F</bold> lateral <bold>G</bold> ventral. Scale bar: 200 μm.</p></caption><graphic xmlns:xlink="http://www.w3.org/1999/xlink" xlink:href="zookeys-1226-217_article-138389__-g009.jpg" position="float" orientation="portrait" xlink:type="simple" id="oo_1244432.jpg"><uri content-type="original_file" xlink:type="simple">https://binary.pensoft.net/fig/1244432</uri></graphic></fig><p><bold><italic>Abdomen</italic></bold> (Figs <xref ref-type="fig" rid="F10">10A–C</xref>, <xref ref-type="fig" rid="F11">11A</xref>) consisting of genital double-somite, two free abdominal somites, and anal somite with caudal rami. Genital, second, and third abdominal somites on posterior margin serrated. Genital double-somite consists of last thoracic somite and first abdominal somite; longer than wide; anterior part with two dorsal pairs of sensilla, dorsal unpaired pore, lateral and ventral pairs of pores; posterior part with three pairs of sensilla, two pairs of pores and dorsal unpaired pore.</p><fig id="F10" position="float" orientation="portrait"><object-id xmlns:xlink="http://www.w3.org/1999/xlink" content-type="doi" xlink:type="simple">10.3897/zookeys.1226.138389.figure10</object-id><object-id xmlns:xlink="http://www.w3.org/1999/xlink" content-type="arpha" xlink:type="simple">7A6714C3-2459-58B5-B54C-5B5328514E5D</object-id><label>Figure 10.</label><caption><p><italic><tp:taxon-name><tp:taxon-name-part taxon-name-part-type="genus" reg="Eucyclops">Eucyclops</tp:taxon-name-part><tp:taxon-name-part taxon-name-part-type="species" reg="sibiricus">sibiricus</tp:taxon-name-part></tp:taxon-name></italic> sp. nov. Female, holotype: <bold>A</bold> abdomen, dorsal <bold>B</bold> abdomen lateral <bold>C</bold> abdomen ventral <bold>D</bold> apical caudal setae, dorsal. Scale bar: 100 μm.</p></caption><graphic xmlns:xlink="http://www.w3.org/1999/xlink" xlink:href="zookeys-1226-217_article-138389__-g010.jpg" position="float" orientation="portrait" xlink:type="simple" id="oo_1244433.jpg"><uri content-type="original_file" xlink:type="simple">https://binary.pensoft.net/fig/1244433</uri></graphic></fig><p><bold><italic>P6</italic></bold> (Fig. <xref ref-type="fig" rid="F10">10A, B</xref>) lateral, formed plate, partially fused with somite; with one long plumose seta, one short spine and small spiniform process. Genital field (Fig. <xref ref-type="fig" rid="F10">10C</xref>) wide, bean-shaped. Copulatory pore medial, located on notable suture cord. Copulatory duct short, chitinised. Anterior and posterior chambers of seminal receptacle equal in wide, narrow. Two egg sacks attached to gonopore area.</p><p><bold><italic>Second abdominal somite</italic></bold> (Fig. <xref ref-type="fig" rid="F10">10A–C</xref>) with three pairs of sensilla, two pairs of pores, and dorsal unpaired pore. Third abdominal somite (Fig. <xref ref-type="fig" rid="F10">10A–C</xref>) with dorsal unpaired pore, pairs of lateral and ventral pores. Anal somite with one dorsal pair of sensilla: one dorsal, one anterolateral, one lateral, and one ventral pairs of pores; with or without small posterior spinules near sides of proctodeum; with ventro-lateral posterior rows of spinules; proctodeum with rows of setules. Anal operculum slightly protruding.</p><p><bold><italic>Caudal rami</italic></bold> (Figs <xref ref-type="fig" rid="F10">10A–C</xref>, <xref ref-type="fig" rid="F11">11A</xref>). Length/width ratio 6,5 in holotype (5.2–7.0, median 5.91, <italic>n</italic> = 19). Ramus with one ventral and two dorsal pores; with longitudinal row of small spinules (serra); with spinules at base of seta III. Serra extending from base of seta II to anterior 8% of ramus in holotype (8%–30%, median 16%, <italic>n</italic> = 19). Seta I absent. Seta II dorsolateral, small. Seta III spiniform, with spinules on outer side and long setules on inner side. Apical setae IV and V (Fig. <xref ref-type="fig" rid="F10">10D</xref>) long; bipinnate; with fracture planes; proximal part bare, medial part with rare long spinules, distal part with dense long spinules; length ratios 1 and 1.63, respectively. Seta VI with several inner setules and with or without outer setules; longer than seta III (ratio of lengths of seta VI to seta III 1.07–1.47, median 1.26, <italic>n</italic> = 19). Seta VII biarticulate.</p><p><bold><italic>Antennule</italic></bold> (Fig. <xref ref-type="fig" rid="F11">11B, C</xref>) 12-segmented; extending to second pedigerous somite. Armature formula as follows: 1-[8],2-[4],3-[2],4-[6],5-[4],6-[2],7-[2],8-[3],9-[2+<abbrev xmlns:xlink="http://www.w3.org/1999/xlink" xlink:title="aesthetasc" id="ABBRID0E5WCI" xlink:type="simple">ae</abbrev>],10-[2],11-[2+<abbrev xmlns:xlink="http://www.w3.org/1999/xlink" xlink:title="aesthetasc" id="ABBRID0ECXCI" xlink:type="simple">ae</abbrev>],12-[7+<abbrev xmlns:xlink="http://www.w3.org/1999/xlink" xlink:title="aesthetasc" id="ABBRID0EGXCI" xlink:type="simple">ae</abbrev>]. Segment 1 with four rows of spinules. Segment 4 with one pore. Three distal segments with finely serrate hyaline membrane (Fig. <xref ref-type="fig" rid="F11">11C</xref>); proximal part of membrane of distal segment with 90 small denticles. Aesthetascs located on segments 9, 11, and 12. One seta on segment 6 spiniform. One apical seta on segment 12 fused basally to aesthetasc.</p><fig id="F11" position="float" orientation="portrait"><object-id xmlns:xlink="http://www.w3.org/1999/xlink" content-type="doi" xlink:type="simple">10.3897/zookeys.1226.138389.figure11</object-id><object-id xmlns:xlink="http://www.w3.org/1999/xlink" content-type="arpha" xlink:type="simple">BA30E4C2-6BB7-5FB8-8524-638543F5D386</object-id><label>Figure 11.</label><caption><p><italic><tp:taxon-name><tp:taxon-name-part taxon-name-part-type="genus" reg="Eucyclops">Eucyclops</tp:taxon-name-part><tp:taxon-name-part taxon-name-part-type="species" reg="sibiricus">sibiricus</tp:taxon-name-part></tp:taxon-name></italic> sp. nov. Female var. <bold>A</bold><tp:taxon-name><tp:taxon-name-part taxon-name-part-type="genus" reg="Eucyclops"/><tp:taxon-name-part taxon-name-part-type="species" reg="sibiricus"/><tp:taxon-name-part taxon-name-part-type="variety" reg="brevis">brevis</tp:taxon-name-part></tp:taxon-name>, caudal rami, dorsal <bold>B</bold> holotype, antennule <bold>C</bold> holotype, distal segments of antennule <bold>D</bold> holotype, labrum, anterior <bold>E</bold> holotype, paragnaths, posterior. Scale bars: 100 μm (<bold>B</bold>); 50 μm (<bold>A, C, E</bold>); 20 μm.(<bold>D</bold>).</p></caption><graphic xmlns:xlink="http://www.w3.org/1999/xlink" xlink:href="zookeys-1226-217_article-138389__-g011.jpg" position="float" orientation="portrait" xlink:type="simple" id="oo_1244434.jpg"><uri content-type="original_file" xlink:type="simple">https://binary.pensoft.net/fig/1244434</uri></graphic></fig><p><bold><italic>Antenna</italic></bold> (Fig. <xref ref-type="fig" rid="F12">12A–D</xref>) four-segmented include coxobasis and three-segmented endopod. Coxobasis rectangular; with three setae, one of these exopodal long pinnate seta; with groups of spinules 3, 4, 5, 6, 7, 8, 9, 10, 11, 12, 14, 15, 16. Number of spinules of group 7: 1–6 (median 3, <italic>n</italic> = 19). Number of spinules of group 8: 0–5 (median 1, <italic>n</italic> = 19). First endopodal segment with one naked seta; one postero-lateral and postero-medial rows of spinules. Second endopodal segment with nine naked setae on inner margin, these setae longer from proximal to distal; with row of spinules along outer margin. Third endopodal segment cylindrical, same length as second segment; with seven naked apical setae with claw-like tips; with two spinular rows on outer margin.</p><fig id="F12" position="float" orientation="portrait"><object-id xmlns:xlink="http://www.w3.org/1999/xlink" content-type="doi" xlink:type="simple">10.3897/zookeys.1226.138389.figure12</object-id><object-id xmlns:xlink="http://www.w3.org/1999/xlink" content-type="arpha" xlink:type="simple">74BC4FA6-89A8-5B66-9646-E0AABD090AF6</object-id><label>Figure 12.</label><caption><p><italic><tp:taxon-name><tp:taxon-name-part taxon-name-part-type="genus" reg="Eucyclops">Eucyclops</tp:taxon-name-part><tp:taxon-name-part taxon-name-part-type="species" reg="sibiricus">sibiricus</tp:taxon-name-part></tp:taxon-name></italic> sp. nov. Female <bold>A</bold> holotype, antenna, anterior <bold>B</bold> holotype, coxobasis and first endopodal segment of antenna, posterior <bold>C</bold> var. <tp:taxon-name><tp:taxon-name-part taxon-name-part-type="genus" reg="Eucyclops"/><tp:taxon-name-part taxon-name-part-type="species" reg="sibiricus"/><tp:taxon-name-part taxon-name-part-type="variety" reg="brevis">brevis</tp:taxon-name-part></tp:taxon-name>, coxobasis and first endopodal segment of antenna, anterior <bold>D</bold> var. <tp:taxon-name><tp:taxon-name-part taxon-name-part-type="genus" reg="Eucyclops"/><tp:taxon-name-part taxon-name-part-type="species" reg="sibiricus"/><tp:taxon-name-part taxon-name-part-type="variety" reg="brevis">brevis</tp:taxon-name-part></tp:taxon-name>, coxobasis and first endopodal segment of antenna, posterior <bold>E</bold> mandible. Scale bar: 50 μm.</p></caption><graphic xmlns:xlink="http://www.w3.org/1999/xlink" xlink:href="zookeys-1226-217_article-138389__-g012.jpg" position="float" orientation="portrait" xlink:type="simple" id="oo_1244435.jpg"><uri content-type="original_file" xlink:type="simple">https://binary.pensoft.net/fig/1244435</uri></graphic></fig><p><bold><italic>Labrum</italic></bold> (Fig. <xref ref-type="fig" rid="F11">11D</xref>) trapezoidal. Anterior surface with two groups of long spinules. Distal margin with lateral outgrowths with small denticles and 11 medial teeth.</p><p><bold><italic>Mandible</italic></bold> (Fig. <xref ref-type="fig" rid="F12">12E</xref>) composed of coxa and small palp. Coxal gnathobase with 14 distal elements: one serrate seta; eight strong teeth; five slender teeth, three of these fused in base; gnathobase distally with row of long spinules. Palp with three apical setae: two long and plumose and one short and naked.</p><p><bold><italic>Paragnaths</italic></bold> (Fig. <xref ref-type="fig" rid="F11">11E</xref>) with paired lateral lobes. Distal parts of lobes with folded outgrowths. Proximal part of lobes on posterior side with three transverse group of spinules; medial part on posterior side with two longitudinal rows of spinules; distal part with one dense longitudinal posterior, one longitudinal anterior and distal rows of spinules.</p><p>Ventral surface of cephalothorax posteriorly to paragnaths with groups of long hairs.</p><p><bold><italic>Maxillule</italic></bold> (Fig. <xref ref-type="fig" rid="F13">13A, B</xref>) composed of syncoxa and two-segmented palp: one-segmented basis and one-segmented endopod. Praecoxal arthrite medially with three distal strong teeth, distal pinnate seta, two strong medial spines, three medial setae, one short plumose proximal seta and one long pilose robust proximal seta. Basis with anterior group of spinules; distally with two setae and one spine. Exopod represented by one plumose seta on proximal part of basis. Endopod with three plumose setae.</p><fig id="F13" position="float" orientation="portrait"><object-id xmlns:xlink="http://www.w3.org/1999/xlink" content-type="doi" xlink:type="simple">10.3897/zookeys.1226.138389.figure13</object-id><object-id xmlns:xlink="http://www.w3.org/1999/xlink" content-type="arpha" xlink:type="simple">D2FAE079-845A-501C-B0F4-7E55713EC93B</object-id><label>Figure 13.</label><caption><p><italic><tp:taxon-name><tp:taxon-name-part taxon-name-part-type="genus" reg="Eucyclops">Eucyclops</tp:taxon-name-part><tp:taxon-name-part taxon-name-part-type="species" reg="sibiricus">sibiricus</tp:taxon-name-part></tp:taxon-name></italic> sp. nov. Female, holotype <bold>A</bold> maxillule, anterior <bold>B</bold> maxillule, posterior <bold>C</bold> maxilla, posterior <bold>D</bold> maxilliped, anterior. Scale bar: 50 μm.</p></caption><graphic xmlns:xlink="http://www.w3.org/1999/xlink" xlink:href="zookeys-1226-217_article-138389__-g013.jpg" position="float" orientation="portrait" xlink:type="simple" id="oo_1244436.jpg"><uri content-type="original_file" xlink:type="simple">https://binary.pensoft.net/fig/1244436</uri></graphic></fig><p><bold><italic>Maxilla</italic></bold> (Fig. <xref ref-type="fig" rid="F13">13C</xref>) five-segmented, composed of syncoxa, basis and three-segmented endopod. Syncoxa with two rows of spinules on anterior side; with endite with two long pinnate setae. Basis with postero-lateral row of spinules and group of small spinules on posterior side; with two endites: proximal with one plumose seta; distal with one plumose and one bare setae. First endopodal segment with slender seta, strong subdistal plumose seta and strong claw with longitudinal row of spinules. Second endopodal segment with one strong serrate and one strong plumose setae. Third endopodal segment with one seta with small spinules, one bare and one strong serrate seta.</p><p><bold><italic>Maxilliped</italic></bold> (Fig. <xref ref-type="fig" rid="F13">13D</xref>) four-segmented, composed of syncoxa, basis and two-segmented endopod. Syncoxa elongated; on anterior side with proximal row of spinules, medial flap-like structure and medial group of small spinules; with three plumose setae. Basis with two outer rows of spinules; two rows of spinules on anterior side; with two plumose setae. First endopodal segment with row of spinules on anterior side and long plumose seta. Second endopodal segment with one plumose and two serrulate setae.</p><p>Setae/spine armature of P1 – P4 presented in Table <xref ref-type="table" rid="T7">7</xref>.</p><table-wrap id="T7" position="float" orientation="portrait"><label>Table 7.</label><caption><p>P1–P4 armature of <italic><tp:taxon-name><tp:taxon-name-part taxon-name-part-type="genus" reg="Eucyclops">Eucyclops</tp:taxon-name-part><tp:taxon-name-part taxon-name-part-type="species" reg="sibiricus">sibiricus</tp:taxon-name-part></tp:taxon-name></italic> sp. nov.</p></caption><table id="TID0EJFAK" rules="all"><tbody><tr><th rowspan="1" colspan="1"/><th rowspan="1" colspan="1">Coxa</th><th rowspan="1" colspan="1">Basis</th><th rowspan="1" colspan="1">Exopod</th><th rowspan="1" colspan="1">Endopod</th></tr><tr><td rowspan="1" colspan="1">P1</td><td rowspan="1" colspan="1">0-1</td><td rowspan="1" colspan="1">1-1</td><td rowspan="1" colspan="1">I-1; I-1; III, 2, 3</td><td rowspan="1" colspan="1">0-1; 0-2; 1, I+1; 3</td></tr><tr><td rowspan="1" colspan="1">P2</td><td rowspan="1" colspan="1">0-1</td><td rowspan="1" colspan="1">1-0</td><td rowspan="1" colspan="1">I-1; I-1; III, I+1, 4</td><td rowspan="1" colspan="1">0-1; 0-2; 1, I+1; 3</td></tr><tr><td rowspan="1" colspan="1">P3</td><td rowspan="1" colspan="1">0-1</td><td rowspan="1" colspan="1">1-0</td><td rowspan="1" colspan="1">I-1; I-1; III, I+1, 4</td><td rowspan="1" colspan="1">0-1; 0-2; 1, I+1; 3</td></tr><tr><td rowspan="1" colspan="1">P4</td><td rowspan="1" colspan="1">0-1</td><td rowspan="1" colspan="1">1-0</td><td rowspan="1" colspan="1">I-1; I-1; II, I+1, 4</td><td rowspan="1" colspan="1">0-1; 0-2; 1, II; 2</td></tr></tbody></table></table-wrap><p><bold><italic>P1</italic></bold> (Fig. <xref ref-type="fig" rid="F14">14A</xref>) with three-segmented rami. Praecoxa with two rows of long spinules. Coxa rectangular; with two posterolateral, one anterolateral and one posteromedial rows of spinules; distal anterior margin with small spinules; anterior side with one pore and seven rows of tiny spinules; with long pinnate inner seta. Intercoxal sclerite almost square, with anterior distal paired and posterior medial continuous rows of spinules. Basis with pore; spinulose rows at base of endopod and inner seta; inner row of setules; outer row of small spinules; large number ungrouped tiny spinules on anterior side; with outer plumose and inner thick pinnate setae. All exopodal and endopodal setae plumose; all exopodal and endopodal spines spinulose. First exopodal segment with outer spine and inner seta; distal posterior, distal anterior rows of spinules, inner row of setules, spinules at base of outer spine. Second exopodal segment with inner seta and outer spine; with anterior pore, distal posterior, distal anterior rows of spinules; inner and outer rows of setules, spinules at base of seta and spine. Third exopodal segment with three outer spines, two apical and three inner setae; with inner setules and spinules at base of setae and spines. First endopodal segment with inner seta; with anterior distal rows of spinules and outer setules. Second endopodal segment with two inner setae; with one pore, distal anterior and distal posterior rows of spinules, outer and inner row of setules. Third endopodal segment with outer seta, apical spine, apical seta, three inner setae; with outer row of setules and spinules at base of spine and setae.</p><fig id="F14" position="float" orientation="portrait"><object-id xmlns:xlink="http://www.w3.org/1999/xlink" content-type="doi" xlink:type="simple">10.3897/zookeys.1226.138389.figure14</object-id><object-id xmlns:xlink="http://www.w3.org/1999/xlink" content-type="arpha" xlink:type="simple">C6BA9646-A465-5E08-8D1A-642B243FF471</object-id><label>Figure 14.</label><caption><p><italic><tp:taxon-name><tp:taxon-name-part taxon-name-part-type="genus" reg="Eucyclops">Eucyclops</tp:taxon-name-part><tp:taxon-name-part taxon-name-part-type="species" reg="sibiricus">sibiricus</tp:taxon-name-part></tp:taxon-name></italic> sp. nov. Female, holotype <bold>A</bold> P1, anterior <bold>B</bold> P5, anterior. Scale bars: 50 μm.</p></caption><graphic xmlns:xlink="http://www.w3.org/1999/xlink" xlink:href="zookeys-1226-217_article-138389__-g014.jpg" position="float" orientation="portrait" xlink:type="simple" id="oo_1244437.jpg"><uri content-type="original_file" xlink:type="simple">https://binary.pensoft.net/fig/1244437</uri></graphic></fig><p><bold><italic>P2</italic></bold> (Fig. <xref ref-type="fig" rid="F15">15A</xref>) with three-segmented rami. Praecoxa with group of long spinules. Coxa rectangular; with two posterolateral, two anterolateral and one posteromedial row of spinules; distal anterior margin with small spinules; anterior side with one pore and six rows of tiny spinules; with pinnate inner seta. Intercoxal sclerite almost square, with anterior distal paired and posterior medial continuous rows of spinules. Basis with pore; spinulose rows at base of endopod and on outer side; inner row of setules; several ungrouped tiny spinules on anterior side; with outer plumose seta. All exopodal and endopodal setae plumose; all exopodal and endopodal spines spinulose. Segments with small spinules near base of all spines and setae, except inner seta of first exopodal segment. First exopodal segment with outer spine and inner seta; distal posterior, distal anterior rows of spinules, inner row of setules. Second exopodal segment with inner seta and outer spine; with anterior pore, distal posterior, distal anterior rows of spinules; inner and outer rows of setules. Third exopodal segment with three outer spines, one apical spine, one apical seta and four inner setae; with one pore and inner setules. First endopodal segment with inner seta; with distal anterior and distal posterior rows of spinules and outer row of setules. Second segment with two inner setae; with one pore, distal anterior and distal posterior rows of spinules, and outer and inner rows of setules. Third segment with one outer seta, one apical spine, one apical seta, and three inner setae; with one pore; with outer and inner row of setules.</p><fig id="F15" position="float" orientation="portrait"><object-id xmlns:xlink="http://www.w3.org/1999/xlink" content-type="doi" xlink:type="simple">10.3897/zookeys.1226.138389.figure15</object-id><object-id xmlns:xlink="http://www.w3.org/1999/xlink" content-type="arpha" xlink:type="simple">F24F583D-1CBA-5ED2-A081-470169C32E02</object-id><label>Figure 15.</label><caption><p><italic><tp:taxon-name><tp:taxon-name-part taxon-name-part-type="genus" reg="Eucyclops">Eucyclops</tp:taxon-name-part><tp:taxon-name-part taxon-name-part-type="species" reg="sibiricus">sibiricus</tp:taxon-name-part></tp:taxon-name></italic> sp. nov. Female, holotype <bold>A</bold> P2, anterior <bold>B</bold> P3, anterior. Scale bar: 100 μm.</p></caption><graphic xmlns:xlink="http://www.w3.org/1999/xlink" xlink:href="zookeys-1226-217_article-138389__-g015.jpg" position="float" orientation="portrait" xlink:type="simple" id="oo_1244438.jpg"><uri content-type="original_file" xlink:type="simple">https://binary.pensoft.net/fig/1244438</uri></graphic></fig><p><bold><italic>P3</italic></bold> (Fig. <xref ref-type="fig" rid="F15">15B</xref>) similar to P2. Intercoxal sclerite on posterior side with two rows of spinules.</p><p><bold><italic>P4</italic></bold> (Fig. <xref ref-type="fig" rid="F16">16A, B</xref>) with three-segmented rami. Praecoxa with group of long spinules. Coxa rectangular; with pinnate inner seta. Posterior side of coxa with three proximal straight rows, three medial groups, several lateral groups and rows, and one distal row of large spinules. Anterior side with one pore and six rows of tiny spinules; with spinules on distal margin. Intercoxal sclerite on posterior side with continuous distal row of setules and discontinuous medial and proximal rows of long spinules/setules. Basis with pore; spinulose rows at base of endopod and on outer side; inner row of setules; several ungrouped tiny spinules on anterior side; with outer plumose seta. All exopodal and endopodal setae plumose; all exopodal and endopodal spines spinulose. Segments with small spinules near base of all spines and setae, except inner seta of first exopodal segment. First exopodal segment with outer spine and inner seta; distal posterior, distal anterior rows of spinules; inner row of setules; number of inner setules 8–17 (median 12, <italic>n</italic> = 13). Second exopodal segment with inner seta and outer spine; with anterior pore, distal posterior, distal anterior rows of spinules; inner and outer rows of setules; number of inner setules 6–10 (median 7, <italic>n</italic> = 13). Third exopodal segment with two outer spines, one apical spine, apical seta, and four inner setae; with one pore, outer and inner setules; three distal setae with hyaline frill. First endopodal segment with inner seta; with distal anterior and distal posterior rows of spinules and outer row of setules. Second segment with two inner setae; with one pore, distal anterior and distal posterior rows of spinules, outer row of setules. Third segment with one outer and one apical seta, one apical spine, and three inner setae; with one pore; with outer and inner row of setules; with small proximal outgrowth; all setae with weakly expressed hyaline frill.</p><fig id="F16" position="float" orientation="portrait"><object-id xmlns:xlink="http://www.w3.org/1999/xlink" content-type="doi" xlink:type="simple">10.3897/zookeys.1226.138389.figure16</object-id><object-id xmlns:xlink="http://www.w3.org/1999/xlink" content-type="arpha" xlink:type="simple">51166D9C-23B6-56A0-9454-8CDDE17CC7F3</object-id><label>Figure 16.</label><caption><p><italic><tp:taxon-name><tp:taxon-name-part taxon-name-part-type="genus" reg="Eucyclops">Eucyclops</tp:taxon-name-part><tp:taxon-name-part taxon-name-part-type="species" reg="sibiricus">sibiricus</tp:taxon-name-part></tp:taxon-name></italic> sp. nov. Female <bold>A</bold> holotype, P4, anterior <bold>B</bold> var. <tp:taxon-name><tp:taxon-name-part taxon-name-part-type="genus" reg="Eucyclops"/><tp:taxon-name-part taxon-name-part-type="species" reg="sibiricus"/><tp:taxon-name-part taxon-name-part-type="variety" reg="brevis">brevis</tp:taxon-name-part></tp:taxon-name>, P4, posterior. Scale bar: 100 μm.</p></caption><graphic xmlns:xlink="http://www.w3.org/1999/xlink" xlink:href="zookeys-1226-217_article-138389__-g016.jpg" position="float" orientation="portrait" xlink:type="simple" id="oo_1244439.jpg"><uri content-type="original_file" xlink:type="simple">https://binary.pensoft.net/fig/1244439</uri></graphic></fig><p><bold><italic>P5</italic></bold> (Fig. <xref ref-type="fig" rid="F14">14B</xref>) one-segmented, without intercoxal sclerite. Segment with large robust inner spine, one apical pinnate and outer pinnate setae; with row of spinules near base of inner spine and with or without outer row of spinules.</p><p><bold>Male.</bold> Significantly smaller than female (Fig. <xref ref-type="fig" rid="F9">9E–G</xref>). Total body length from anterior margin of rostrum to posterior margin of caudal rami: 870 µm (<italic>n</italic> = 1), largest width of cephalothorax 255 µm (<italic>n</italic> = 1). Sexual dimorphism expressed in the antennule, ornamentation of A2, P2–P4, genital segmentation and ornamentation, P6, caudal rami. Pore pattern of cephalothorax and abdominal somites as in female.</p><p><bold><italic>Genital somite</italic></bold> (Fig. <xref ref-type="fig" rid="F17">17A, B</xref>) free; with two spermatophores visible inside; with P6. Spermatophores (Fig. <xref ref-type="fig" rid="F17">17B</xref>) bean-shaped. P6 (Fig. <xref ref-type="fig" rid="F17">17B</xref>) marked by two large flaps fused to the somite; with ventral pores; with outer and middle pinnate setae and inner long spinulose spine.</p><fig id="F17" position="float" orientation="portrait"><object-id xmlns:xlink="http://www.w3.org/1999/xlink" content-type="doi" xlink:type="simple">10.3897/zookeys.1226.138389.figure17</object-id><object-id xmlns:xlink="http://www.w3.org/1999/xlink" content-type="arpha" xlink:type="simple">BE96A441-714B-5505-A5C3-314730CE5975</object-id><label>Figure 17.</label><caption><p><italic><tp:taxon-name><tp:taxon-name-part taxon-name-part-type="genus" reg="Eucyclops">Eucyclops</tp:taxon-name-part><tp:taxon-name-part taxon-name-part-type="species" reg="sibiricus">sibiricus</tp:taxon-name-part></tp:taxon-name></italic> sp. nov. Male, paratype <bold>A</bold> urosome, dorsal <bold>B</bold> urosome, ventral <bold>C</bold> P4, posterior. Scale bars: 50 μm.</p></caption><graphic xmlns:xlink="http://www.w3.org/1999/xlink" xlink:href="zookeys-1226-217_article-138389__-g017.jpg" position="float" orientation="portrait" xlink:type="simple" id="oo_1244440.jpg"><uri content-type="original_file" xlink:type="simple">https://binary.pensoft.net/fig/1244440</uri></graphic></fig><p><bold><italic>Antennule</italic></bold> (Fig. <xref ref-type="fig" rid="F18">18A–C</xref>) 16-segmented, haplocer with two geniculations: first one between segments 7, 8, and 9; second one between segments 14 and 15. Segment 1 long; with three spinulose rows; one long setiform aesthetasc, six unmodified setae and two modified “blowball-setae” with abruptly breaking tip with dense bunch of setules. Segment 2 with three unmodified setae and one “blowball-seta”. Segment 3 with one unmodified seta and one “blowball-seta”. Segment 4 with one long setiform aesthetasc, one unmodified seta and one “blowball-seta”. Segment 5 with one unmodified seta and one “blowball-seta”. Segments 6, 7, 8 similar, short, each with two setae. Segment 9 with two unmodified setae and one aesthetasc. Segments 10 and 11 widened, each with two setae. Segment 12 with one small and one spiniform robust seta. Segment 13 with one robust serrate seta, one small seta and one aesthetasc. Segment 14 elongated, with one modified flattened laminar seta and three small finger-like modified setae. Segment 15 elongate; with two modified flattened setae; one long unmodified seta; one modified spiniform seta and one aesthetasc. Segment 16 with two aesthetascs, eleven setae, one of which fused in base with aesthetasc. Armature formula: 1-[8+<abbrev xmlns:xlink="http://www.w3.org/1999/xlink" xlink:title="aesthetasc" id="ABBRID0EQJDI" xlink:type="simple">ae</abbrev>],2-[4],3-[2],4-[2+<abbrev xmlns:xlink="http://www.w3.org/1999/xlink" xlink:title="aesthetasc" id="ABBRID0EUJDI" xlink:type="simple">ae</abbrev>],5-[2],6-[2],7-[2],8-[2],9-[2+<abbrev xmlns:xlink="http://www.w3.org/1999/xlink" xlink:title="aesthetasc" id="ABBRID0EYJDI" xlink:type="simple">ae</abbrev>],10-[2],11-[2],12-[2],13-[2+<abbrev xmlns:xlink="http://www.w3.org/1999/xlink" xlink:title="aesthetasc" id="ABBRID0E3JDI" xlink:type="simple">ae</abbrev>],14-[4],15-[4+<abbrev xmlns:xlink="http://www.w3.org/1999/xlink" xlink:title="aesthetasc" id="ABBRID0EAKDI" xlink:type="simple">ae</abbrev>],16-[10+<abbrev xmlns:xlink="http://www.w3.org/1999/xlink" xlink:title="aesthetasc" id="ABBRID0EEKDI" xlink:type="simple">ae</abbrev>+(1+<abbrev xmlns:xlink="http://www.w3.org/1999/xlink" xlink:title="aesthetasc" id="ABBRID0EIKDI" xlink:type="simple">ae</abbrev>)].</p><fig id="F18" position="float" orientation="portrait"><object-id xmlns:xlink="http://www.w3.org/1999/xlink" content-type="doi" xlink:type="simple">10.3897/zookeys.1226.138389.figure18</object-id><object-id xmlns:xlink="http://www.w3.org/1999/xlink" content-type="arpha" xlink:type="simple">0152A10F-968A-513E-919A-DF2ABAF3AC4C</object-id><label>Figure 18.</label><caption><p><italic><tp:taxon-name><tp:taxon-name-part taxon-name-part-type="genus" reg="Eucyclops">Eucyclops</tp:taxon-name-part><tp:taxon-name-part taxon-name-part-type="species" reg="sibiricus">sibiricus</tp:taxon-name-part></tp:taxon-name></italic> sp. nov. Male, paratype <bold>A</bold> antennule, segments 1–14, setae on segments 9–14 not figured <bold>B</bold> antennule, segments 8–14 <bold>C</bold> antennule, segments 15–16 <bold>D</bold> coxobasis and first endopodal segment of antenna, anterior <bold>E</bold> coxobasis and first endopodal segment of antenna, posterior. Scale bar: 50 μm.</p></caption><graphic xmlns:xlink="http://www.w3.org/1999/xlink" xlink:href="zookeys-1226-217_article-138389__-g018.jpg" position="float" orientation="portrait" xlink:type="simple" id="oo_1244441.jpg"><uri content-type="original_file" xlink:type="simple">https://binary.pensoft.net/fig/1244441</uri></graphic></fig><p><bold><italic>Antenna</italic></bold> (Fig. <xref ref-type="fig" rid="F18">18D, E</xref>). Endopod similar to that in female. Coxobasis rectangular; with three setae, one of these exopodal long pinnate seta; with groups of spinules 1, 3, 4, 5, 6, 7, 9, 10, 11, 12, 15, 16.</p><p><bold><italic>P2–P4</italic></bold> (Fig. <xref ref-type="fig" rid="F17">17C</xref>) similar to this in female, differences in relative length and shape of segments; smaller ornamentation; spines longer with strong spinules; setae shorter, with well-expressed hyaline frills.</p></tp:treatment-sec><tp:treatment-sec sec-type="variability" id="SECID0EEMDI"><title>Variability.</title><p><tp:taxon-name><tp:taxon-name-part taxon-name-part-type="genus" reg="Eucyclops">Eucyclops</tp:taxon-name-part><tp:taxon-name-part taxon-name-part-type="species" reg="sibiricus">sibiricus</tp:taxon-name-part><tp:taxon-name-part taxon-name-part-type="authority">sp. nov.</tp:taxon-name-part><tp:taxon-name-part taxon-name-part-type="infraspecific-rank">var.</tp:taxon-name-part><tp:taxon-name-part taxon-name-part-type="variety" reg="brevis">brevis</tp:taxon-name-part></tp:taxon-name> does not differ in the structure of the caudal rami (Fig. <xref ref-type="fig" rid="F11">11A</xref>) and coxobasis of the antennae (Fig. <xref ref-type="fig" rid="F12">12C, D</xref>). The differences concern only the relative length of the P2–P4 segments (Fig. <xref ref-type="fig" rid="F16">16B</xref>).</p></tp:treatment-sec><tp:treatment-sec><!--Section generated to contain objects referenced in tp:taxon-treatment.--><fig id="F8" position="float" orientation="portrait"><object-id xmlns:xlink="http://www.w3.org/1999/xlink" content-type="doi" xlink:type="simple">10.3897/zookeys.1226.138389.figure8</object-id><object-id xmlns:xlink="http://www.w3.org/1999/xlink" content-type="arpha" xlink:type="simple">8A9F4DDB-6212-5B59-9A83-3E99C89FB96E</object-id><label>Figure 8.</label><caption><p>Integumental organs pattern analysis <bold>A–D</bold> general pattern of arrangement of integumental organs of the cephalothorax in <italic><tp:taxon-name><tp:taxon-name-part taxon-name-part-type="genus" reg="Eucyclops">E.</tp:taxon-name-part><tp:taxon-name-part taxon-name-part-type="species" reg="sibiricus">sibiricus</tp:taxon-name-part></tp:taxon-name></italic> sp. nov. and <italic><tp:taxon-name><tp:taxon-name-part taxon-name-part-type="genus" reg="Eucyclops">E.</tp:taxon-name-part><tp:taxon-name-part taxon-name-part-type="species" reg="speratus">speratus</tp:taxon-name-part></tp:taxon-name></italic><bold>A</bold> dorsal side <bold>B</bold> ventral side <bold>C</bold> lateral side <bold>D</bold> frontal side <bold>E</bold> dendrogram of similarity between different sides of the cephalothorax of the studied individuals. Euclidean index <bold>F</bold> dendrogram of similarity between average cephalothoraxes. Euclidean index</p></caption><graphic xmlns:xlink="http://www.w3.org/1999/xlink" xlink:href="zookeys-1226-217_article-138389__-g008.jpg" position="float" orientation="portrait" xlink:type="simple" id="oo_1244431.jpg"><uri content-type="original_file" xlink:type="simple">https://binary.pensoft.net/fig/1244431</uri></graphic></fig></tp:treatment-sec><ref-list><ref id="B26"><mixed-citation xmlns:xlink="http://www.w3.org/1999/xlink" xlink:type="simple"><person-group><name name-style="western"><surname>Ishida</surname><given-names>T</given-names></name><name name-style="western"><surname>Hiruta</surname><given-names>S</given-names></name></person-group> (<year>1999</year>) <article-title><italic><tp:taxon-name><tp:taxon-name-part taxon-name-part-type="genus">Eucyclops</tp:taxon-name-part><tp:taxon-name-part taxon-name-part-type="species">speratus</tp:taxon-name-part></tp:taxon-name></italic> from Japan (<tp:taxon-name><tp:taxon-name-part taxon-name-part-type="subphylum">Crustacea</tp:taxon-name-part></tp:taxon-name>: <tp:taxon-name><tp:taxon-name-part taxon-name-part-type="subclass">Copepoda</tp:taxon-name-part></tp:taxon-name>: <tp:taxon-name><tp:taxon-name-part taxon-name-part-type="order">Cyclopoida</tp:taxon-name-part></tp:taxon-name>).</article-title><source>Biogeography</source><volume>1</volume>: <fpage>87</fpage>–<lpage>91</lpage>.</mixed-citation></ref><ref id="B36"><mixed-citation xmlns:xlink="http://www.w3.org/1999/xlink" xlink:type="simple"><person-group><name name-style="western"><surname>Lee</surname><given-names>JM</given-names></name><name name-style="western"><surname>Min</surname><given-names>G-S</given-names></name><name name-style="western"><surname>Chang</surname><given-names>CY</given-names></name></person-group> (<year>2005</year>) <article-title><italic><tp:taxon-name><tp:taxon-name-part taxon-name-part-type="genus">Eucyclops</tp:taxon-name-part><tp:taxon-name-part taxon-name-part-type="species">serrulatus</tp:taxon-name-part></tp:taxon-name></italic> species group (<tp:taxon-name><tp:taxon-name-part taxon-name-part-type="subclass">Copepoda</tp:taxon-name-part></tp:taxon-name>: <tp:taxon-name><tp:taxon-name-part taxon-name-part-type="order">Cyclopoida</tp:taxon-name-part></tp:taxon-name>: <tp:taxon-name><tp:taxon-name-part taxon-name-part-type="family">Cyclopidae</tp:taxon-name-part></tp:taxon-name>) from Korea.</article-title><source>The Korean Journal of Systematic Zoology</source><volume>21</volume>(<issue>2</issue>): <fpage>137</fpage>–<lpage>156</lpage>. <ext-link xlink:href="10.5635/KJSZ.2007.23.2.155" ext-link-type="doi" xlink:type="simple">https://doi.org/10.5635/KJSZ.2007.23.2.155</ext-link></mixed-citation></ref><ref id="B8"><mixed-citation xmlns:xlink="http://www.w3.org/1999/xlink" xlink:type="simple"><person-group><name name-style="western"><surname>Chertoprud</surname><given-names>ES</given-names></name><name name-style="western"><surname>Novichkova</surname><given-names>AA</given-names></name><name name-style="western"><surname>Novikov</surname><given-names>AA</given-names></name><name name-style="western"><surname>Fefilova</surname><given-names>EB</given-names></name><name name-style="western"><surname>Vorobjeva</surname><given-names>LV</given-names></name><name name-style="western"><surname>Pechenkin</surname><given-names>DS</given-names></name><name name-style="western"><surname>Glubokov</surname><given-names>AI</given-names></name></person-group> (<year>2022</year>) Assemblages of meiobenthic and planktonic microcrustaceans (<tp:taxon-name><tp:taxon-name-part taxon-name-part-type="infraorder">Cladocera</tp:taxon-name-part></tp:taxon-name> and <tp:taxon-name><tp:taxon-name-part taxon-name-part-type="subclass">Copepoda</tp:taxon-name-part></tp:taxon-name>) from small water bodies of mountain Subarctic (Putorana Plateau, Middle Siberia). Diversity 14: 492. <ext-link xlink:href="10.3390/d14060492" ext-link-type="doi" xlink:type="simple">https://doi.org/10.3390/d14060492</ext-link></mixed-citation></ref><ref id="B9"><mixed-citation xmlns:xlink="http://www.w3.org/1999/xlink" xlink:type="simple"><person-group><name name-style="western"><surname>Chertoprud</surname><given-names>ES</given-names></name><name name-style="western"><surname>Novichkova</surname><given-names>AA</given-names></name><name name-style="western"><surname>Novikov</surname><given-names>AA</given-names></name><name name-style="western"><surname>Garibian</surname><given-names>PG</given-names></name><name name-style="western"><surname>Dadykin</surname><given-names>IA</given-names></name></person-group> (<year>2024</year>) <article-title>Patterns of diversity and driving factors in microcrustacean assemblages in the lowland and mountain Arctic: comparison of the Anabar Plateau and the adjacent regions of Middle Siberia.</article-title><source>Acta Biologica Sibirica</source><volume>10</volume>: <fpage>997</fpage>–<lpage>1024</lpage>. <ext-link xlink:href="https://zenodo.org/records/13788349" ext-link-type="uri" xlink:type="simple">https://zenodo.org/records/13788349</ext-link></mixed-citation></ref></ref-list></tp:taxon-treatment>
