# Supplementary material for: ﻿An integrative approach to the delimitation of pseudocryptic species in the Eucyclopssperatus complex (Copepoda, Cyclopoida) with a description of a new species
Source: Zookeys. 2025 Feb 7;1226:217–60. doi: 10.3897/zookeys.1226.138389 (PMC11829197; doi:10.3897/zookeys.1226.138389)
Supplement: XML Treatment for Eucyclops speratus [file zookeys.1226.138389-treatment2.xml]

<!DOCTYPE tp:taxon-treatment
  PUBLIC "-//TaxonX//DTD Taxonomic Treatment Publishing DTD v0 20100105//EN" "tax-treatment-NSO.dtd">
<tp:taxon-treatment xmlns:tp="http://www.plazi.org/taxpub"><tp:treatment-meta><kwd-group><label>Taxon classification</label><kwd>
                <named-content content-type="kingdom">Animalia</named-content>
              </kwd><kwd>
                <named-content content-type="order">Cyclopoida</named-content>
              </kwd><kwd>
                <named-content content-type="family">Cyclopidae</named-content>
              </kwd></kwd-group><mixed-citation publication-type="journal"><person-group><name><surname>Novikov</surname><given-names>Aleksandr</given-names></name><name><surname>Sharafutdinova</surname><given-names>Dayana</given-names></name><name><surname>Abramova</surname><given-names>Ekaterina</given-names></name><name><surname>Mayor</surname><given-names>Tatyana</given-names></name><name><surname>Chertoprud</surname><given-names>Elena</given-names></name></person-group><article-title>﻿An integrative approach to the delimitation of pseudocryptic species in the <italic><tp:taxon-name><tp:taxon-name-part taxon-name-part-type="genus" reg="Eucyclops">Eucyclops</tp:taxon-name-part><tp:taxon-name-part taxon-name-part-type="species" reg="speratus">speratus</tp:taxon-name-part></tp:taxon-name></italic> complex (<tp:taxon-name><tp:taxon-name-part taxon-name-part-type="subclass">Copepoda</tp:taxon-name-part></tp:taxon-name>, <tp:taxon-name><tp:taxon-name-part taxon-name-part-type="order">Cyclopoida</tp:taxon-name-part></tp:taxon-name>) with a description of a new species</article-title><source>Zookeys</source><day>07</day><month>02</month><year>2025</year><volume>1226</volume><fpage>217</fpage><lpage>260</lpage><pub-id pub-id-type="doi">10.3897/zookeys.1226.138389</pub-id></mixed-citation></tp:treatment-meta><tp:nomenclature><label>﻿</label><tp:taxon-name>
              <object-id xmlns:xlink="http://www.w3.org/1999/xlink" content-type="arpha" xlink:type="simple">97A5F10F-C10A-5745-A0CF-9C0733A6F3A7</object-id>
              <tp:taxon-name-part taxon-name-part-type="genus" reg="Eucyclops">Eucyclops</tp:taxon-name-part>
              <tp:taxon-name-part taxon-name-part-type="species" reg="speratus">speratus</tp:taxon-name-part>
            </tp:taxon-name><tp:taxon-authority>(Lilljeborg, 1901)</tp:taxon-authority><xref ref-type="fig" rid="F19">Figs 19</xref><xref ref-type="fig" rid="F20">, 20</xref><xref ref-type="fig" rid="F21">, 21</xref><tp:nomenclature-citation-list><tp:nomenclature-citation><tp:taxon-name>
                  <tp:taxon-name-part taxon-name-part-type="genus" reg="Cyclops">Cyclops</tp:taxon-name-part>
                  <tp:taxon-name-part taxon-name-part-type="species" reg="varius">varius</tp:taxon-name-part>
                  <tp:taxon-name-part taxon-name-part-type="infraspecific-rank">var.</tp:taxon-name-part>
                  <tp:taxon-name-part taxon-name-part-type="variety" reg="speratus">speratus</tp:taxon-name-part>
                </tp:taxon-name><comment><xref ref-type="bibr" rid="B39">Lilljeborg 1901</xref>: 88, tab. V: figs 12–15.</comment></tp:nomenclature-citation><tp:nomenclature-citation><tp:taxon-name>
                  <tp:taxon-name-part taxon-name-part-type="genus" reg="Leptocyclops">Leptocyclops</tp:taxon-name-part>
                  <tp:taxon-name-part taxon-name-part-type="species" reg="speratus">speratus</tp:taxon-name-part>
                </tp:taxon-name><comment>: <xref ref-type="bibr" rid="B54">Sars 1914</xref>: 72, pl. XLIV.</comment></tp:nomenclature-citation><tp:nomenclature-citation><tp:taxon-name>
                  <tp:taxon-name-part taxon-name-part-type="genus" reg="Cyclops">Cyclops</tp:taxon-name-part>
                  <tp:taxon-name-part taxon-name-part-type="species" reg="agilis">agilis</tp:taxon-name-part>
                  <tp:taxon-name-part taxon-name-part-type="subspecies" reg="speratus">speratus</tp:taxon-name-part>
                </tp:taxon-name><comment>: <xref ref-type="bibr" rid="B19">Gurney 1933</xref>: 104, figs 1395–1405.</comment></tp:nomenclature-citation><tp:nomenclature-citation><tp:taxon-name>
                  <tp:taxon-name-part taxon-name-part-type="genus" reg="Eucyclops">Eucyclops</tp:taxon-name-part>
                  <tp:taxon-name-part taxon-name-part-type="species" reg="speratus">speratus</tp:taxon-name-part>
                </tp:taxon-name><comment>: <xref ref-type="bibr" rid="B47">Monchenko 1974</xref>: 91, fig. 40; <xref ref-type="bibr" rid="B11">Dumont and Decraemer 1977</xref>: 262, figs 3C, 4; <xref ref-type="bibr" rid="B26">Ishida and Hiruta 1999</xref> (part): 88, fig. 2f–j; <xref ref-type="bibr" rid="B3">Alekseev et al. 2006</xref>: 136, fig. 14.</comment></tp:nomenclature-citation><tp:nomenclature-citation><tp:taxon-name><tp:taxon-name-part taxon-name-part-type="genus" reg="Eucyclops">Eucyclops</tp:taxon-name-part> (<tp:taxon-name-part taxon-name-part-type="subgenus" reg="Speratocyclops">Speratocyclops</tp:taxon-name-part>) <tp:taxon-name-part taxon-name-part-type="species" reg="speratus">speratus</tp:taxon-name-part></tp:taxon-name><comment>: <xref ref-type="bibr" rid="B2">Alekseev 2019</xref>: 511, fig. 13.</comment></tp:nomenclature-citation></tp:nomenclature-citation-list></tp:nomenclature><tp:treatment-sec sec-type="material" id="SECID0ELSDI"><title>Material examined.</title><p>Russia • 1 ♀ dissected on two slides; Saint Petersburg, Orlov Pond; <named-content xmlns:xlink="http://www.w3.org/1999/xlink" content-type="dwc:verbatimCoordinates" xlink:type="simple"><named-content content-type="geo-json" specific-use="{&#34;type&#34;:&#34;Point&#34;,&#34;coordinates&#34;:[30.043840,59.848900]}" id="NCID0EUSDI" xlink:type="simple">59.84890°N, 30.04384°E</named-content></named-content>; 20 June 2023; E. Chertoprud leg; <abbrev xmlns:xlink="http://www.w3.org/1999/xlink" xlink:title="Zoological Museum of Kazan Federal University" id="ABBRID0EZSDI" xlink:type="simple">EMKSU</abbrev> VH 2000/21–22 (N° 86); • 2 ♀ dissected on two slides; Saint Petersburg, Orlov Pond; <named-content xmlns:xlink="http://www.w3.org/1999/xlink" content-type="dwc:verbatimCoordinates" xlink:type="simple"><named-content content-type="geo-json" specific-use="{&#34;type&#34;:&#34;Point&#34;,&#34;coordinates&#34;:[30.043840,59.848900]}" id="NCID0EATDI" xlink:type="simple">59.84890°N, 30.04384°E</named-content></named-content>; 20 June 2023; E. Chertoprud leg; in collection of A. Novikov (N° 98, 111); • 1 ♀ dissected on one slide; Saint Petersburg, Olginsky Pond; <named-content xmlns:xlink="http://www.w3.org/1999/xlink" content-type="dwc:verbatimCoordinates" xlink:type="simple"><named-content content-type="geo-json" specific-use="{&#34;type&#34;:&#34;Point&#34;,&#34;coordinates&#34;:[30.355140,60.012930]}" id="NCID0EITDI" xlink:type="simple">60.01293°N, 30.35514°E</named-content></named-content>; 20 June 2023; E. Chertoprud leg; in collection of A. Novikov (N° 97); • 3 ♀ dissected on three slides; Tatarstan republic, Naberezhnie Morkvashi village, puddle on stream; <named-content xmlns:xlink="http://www.w3.org/1999/xlink" content-type="dwc:verbatimCoordinates" xlink:type="simple"><named-content content-type="geo-json" specific-use="{&#34;type&#34;:&#34;Point&#34;,&#34;coordinates&#34;:[48.857000,55.763240]}" id="NCID0EQTDI" xlink:type="simple">55.76324°N, 48.85700°E</named-content></named-content>; 28 June 2020; A. Novikov and D. Sharafutdinova leg; in collection of A. Novikov (N° 75, <named-content xmlns:xlink="http://www.w3.org/1999/xlink" content-type="dwc:verbatimCoordinates" xlink:type="simple"><named-content content-type="geo-json" specific-use="{&#34;type&#34;:&#34;Point&#34;,&#34;coordinates&#34;:[104.000000,103.000000]}" id="NCID0EYTDI" xlink:type="simple">103, 104</named-content></named-content>); • 6 ♀ dissected on six slides; Udmurtia republic, Chistostem village, pond; <named-content xmlns:xlink="http://www.w3.org/1999/xlink" content-type="dwc:verbatimCoordinates" xlink:type="simple"><named-content content-type="geo-json" specific-use="{&#34;type&#34;:&#34;Point&#34;,&#34;coordinates&#34;:[52.216300,56.861620]}" id="NCID0EAUDI" xlink:type="simple">56.86162°N, 52.21630°E</named-content></named-content>; 16 June 2018; A. Novikov leg; in collection of A. Novikov (N° 30, 59, 60, 93, 95, 96)</p></tp:treatment-sec><tp:treatment-sec sec-type="description" id="SECID0EFUDI"><title>Description.</title><p><bold>Female. <italic>Body elongated</italic></bold> (Fig. <xref ref-type="fig" rid="F19">19A–C</xref>). Total body length from anterior margin of rostrum to posterior margin of caudal rami: mean 1310 µm (<italic>n</italic> = 1). Cephalothorax pitted (Fig. <xref ref-type="fig" rid="F19">19E</xref>), wider than first and second free somites, largest width 395 µm (<italic>n</italic> = 1), surface with 253 pores and sensilla, with all groups (Fig. <xref ref-type="fig" rid="F8">8A–D</xref>). Naupliar eye not observed. Posterior margin of cephalothorax and all pedigerous somites smooth. Pedigerous and abdominal somites pitted, with “sutures” (Figs <xref ref-type="fig" rid="F19">19D</xref>, <xref ref-type="fig" rid="F20">20A, B</xref>).</p><fig id="F19" position="float" orientation="portrait"><object-id xmlns:xlink="http://www.w3.org/1999/xlink" content-type="doi" xlink:type="simple">10.3897/zookeys.1226.138389.figure19</object-id><object-id xmlns:xlink="http://www.w3.org/1999/xlink" content-type="arpha" xlink:type="simple">7F814ADF-9C38-5243-B49C-F8B9BF8E13BE</object-id><label>Figure 19.</label><caption><p><italic><tp:taxon-name><tp:taxon-name-part taxon-name-part-type="genus" reg="Eucyclops">Eucyclops</tp:taxon-name-part><tp:taxon-name-part taxon-name-part-type="species" reg="speratus">speratus</tp:taxon-name-part></tp:taxon-name></italic>. Female (Udmurtia), habitus: <bold>A</bold> dorsal <bold>B</bold> lateral <bold>C</bold> ventral. Ornamentation of somites: <bold>D</bold> second pedigerous somite <bold>E</bold> cephalothorax. Abbreviations: s – sensillum, p – pore. Scale bars: 200 μm (<bold>A–C</bold>); 50 μm (<bold>D, E</bold>).</p></caption><graphic xmlns:xlink="http://www.w3.org/1999/xlink" xlink:href="zookeys-1226-217_article-138389__-g019.jpg" position="float" orientation="portrait" xlink:type="simple" id="oo_1244442.jpg"><uri content-type="original_file" xlink:type="simple">https://binary.pensoft.net/fig/1244442</uri></graphic></fig><p><bold><italic>Abdomen</italic></bold> and <bold><italic>P6</italic></bold> similar to that in <italic><tp:taxon-name><tp:taxon-name-part taxon-name-part-type="genus" reg="Eucyclops">E.</tp:taxon-name-part><tp:taxon-name-part taxon-name-part-type="species" reg="sibiricus">sibiricus</tp:taxon-name-part></tp:taxon-name></italic> sp. nov. (Fig. <xref ref-type="fig" rid="F20">20A</xref>).</p><fig id="F20" position="float" orientation="portrait"><object-id xmlns:xlink="http://www.w3.org/1999/xlink" content-type="doi" xlink:type="simple">10.3897/zookeys.1226.138389.figure20</object-id><object-id xmlns:xlink="http://www.w3.org/1999/xlink" content-type="arpha" xlink:type="simple">F9BA7C8A-8A5D-5F3E-80DE-E5F9741C2108</object-id><label>Figure 20.</label><caption><p><italic><tp:taxon-name><tp:taxon-name-part taxon-name-part-type="genus" reg="Eucyclops">Eucyclops</tp:taxon-name-part><tp:taxon-name-part taxon-name-part-type="species" reg="speratus">speratus</tp:taxon-name-part></tp:taxon-name></italic>. Female <bold>A</bold> abdomen, dorsal (Saint-Petersburg) <bold>B</bold> caudal rami, ventral (Udmurtia) <bold>C</bold> antenna, posterior (Saint-Petersburg) <bold>D</bold> coxobasis and first endopodal segment of antenna, anterior (Udmurtia) <bold>E</bold> coxobasis and first endopodal segment of antenna, posterior (Udmurtia) <bold>F</bold> P5, anterior (Saint-Petersburg). Scale bars: 100 μm (<bold>A</bold>); 50 μm (<bold>B–E</bold>); 20 μm (<bold>F</bold>).</p></caption><graphic xmlns:xlink="http://www.w3.org/1999/xlink" xlink:href="zookeys-1226-217_article-138389__-g020.jpg" position="float" orientation="portrait" xlink:type="simple" id="oo_1244443.jpg"><uri content-type="original_file" xlink:type="simple">https://binary.pensoft.net/fig/1244443</uri></graphic></fig><p><bold><italic>Caudal rami</italic></bold> similar to that in <italic><tp:taxon-name><tp:taxon-name-part taxon-name-part-type="genus" reg="Eucyclops">E.</tp:taxon-name-part><tp:taxon-name-part taxon-name-part-type="species" reg="sibiricus">sibiricus</tp:taxon-name-part></tp:taxon-name></italic> sp. nov. (Fig. <xref ref-type="fig" rid="F20">20A, B</xref>). Length/width ratio 5.4–6.3 (median 6.04, <italic>n</italic> = 13). Serra extending from base of seta II to anterior 20% of ramus (10%–36%, median 20%, <italic>n</italic> = 13). Ratio of length of seta VI to seta III 1.07–1.28 (median 1.18, <italic>n</italic> = 13).</p><p>Antennules, antennae, mouthparts, labrum, and paragnaths similar to that in <italic><tp:taxon-name><tp:taxon-name-part taxon-name-part-type="genus" reg="Eucyclops">E.</tp:taxon-name-part><tp:taxon-name-part taxon-name-part-type="species" reg="sibiricus">sibiricus</tp:taxon-name-part></tp:taxon-name></italic> sp. nov.</p><p><bold><italic>Antenna</italic></bold> (Fig. <xref ref-type="fig" rid="F20">20C–E</xref>). Coxobasis with groups of spinules 3, 4, 5, 6, 7, 8, 9, 10, 11, 12, 14, 15, 16. Number of spinules of group 7: 3–10 (median 5, <italic>n</italic> = 13). Number of spinules of group 8: 0–10 (median 4, <italic>n</italic> = 13).</p><p><bold><italic>P1–P4</italic></bold> similar to that in <italic><tp:taxon-name><tp:taxon-name-part taxon-name-part-type="genus" reg="Eucyclops">E.</tp:taxon-name-part><tp:taxon-name-part taxon-name-part-type="species" reg="sibiricus">sibiricus</tp:taxon-name-part></tp:taxon-name></italic> sp. nov., but with shorter segments (Fig. <xref ref-type="fig" rid="F21">21A–C</xref>). Number of inner setules of P4 Exp1 (Fig. <xref ref-type="fig" rid="F21">21B</xref>): 1–6 (median 1, <italic>n</italic> = 13). Number of inner setules of P4 Exp2: 1–3 (median 0, <italic>n</italic> = 13).</p><fig id="F21" position="float" orientation="portrait"><object-id xmlns:xlink="http://www.w3.org/1999/xlink" content-type="doi" xlink:type="simple">10.3897/zookeys.1226.138389.figure21</object-id><object-id xmlns:xlink="http://www.w3.org/1999/xlink" content-type="arpha" xlink:type="simple">85B42CC9-3826-5B4D-94DA-9DE4FDE9902C</object-id><label>Figure 21.</label><caption><p><italic><tp:taxon-name><tp:taxon-name-part taxon-name-part-type="genus" reg="Eucyclops">Eucyclops</tp:taxon-name-part><tp:taxon-name-part taxon-name-part-type="species" reg="speratus">speratus</tp:taxon-name-part></tp:taxon-name></italic>. Female <bold>A</bold> P3, anterior (Saint-Petersburg) <bold>B</bold> P4, anterior (Saint-Petersburg) <bold>C</bold> P4 coxa and intercoxal sclerite, posterior (Udmurtia). Scale bars: 50 μm.</p></caption><graphic xmlns:xlink="http://www.w3.org/1999/xlink" xlink:href="zookeys-1226-217_article-138389__-g021.jpg" position="float" orientation="portrait" xlink:type="simple" id="oo_1244444.jpg"><uri content-type="original_file" xlink:type="simple">https://binary.pensoft.net/fig/1244444</uri></graphic></fig><p><bold><italic>P5</italic></bold> (Fig. <xref ref-type="fig" rid="F20">20F</xref>) similar to that in <italic><tp:taxon-name><tp:taxon-name-part taxon-name-part-type="genus" reg="Eucyclops">E.</tp:taxon-name-part><tp:taxon-name-part taxon-name-part-type="species" reg="sibiricus">sibiricus</tp:taxon-name-part></tp:taxon-name></italic> sp. nov., but without outer row of spinules.</p><p><bold>Male.</bold> Not studied.</p></tp:treatment-sec><tp:treatment-sec><!--Section generated to contain objects referenced in tp:taxon-treatment.--><fig id="F8" position="float" orientation="portrait"><object-id xmlns:xlink="http://www.w3.org/1999/xlink" content-type="doi" xlink:type="simple">10.3897/zookeys.1226.138389.figure8</object-id><object-id xmlns:xlink="http://www.w3.org/1999/xlink" content-type="arpha" xlink:type="simple">8A9F4DDB-6212-5B59-9A83-3E99C89FB96E</object-id><label>Figure 8.</label><caption><p>Integumental organs pattern analysis <bold>A–D</bold> general pattern of arrangement of integumental organs of the cephalothorax in <italic><tp:taxon-name><tp:taxon-name-part taxon-name-part-type="genus" reg="Eucyclops">E.</tp:taxon-name-part><tp:taxon-name-part taxon-name-part-type="species" reg="sibiricus">sibiricus</tp:taxon-name-part></tp:taxon-name></italic> sp. nov. and <italic><tp:taxon-name><tp:taxon-name-part taxon-name-part-type="genus" reg="Eucyclops">E.</tp:taxon-name-part><tp:taxon-name-part taxon-name-part-type="species" reg="speratus">speratus</tp:taxon-name-part></tp:taxon-name></italic><bold>A</bold> dorsal side <bold>B</bold> ventral side <bold>C</bold> lateral side <bold>D</bold> frontal side <bold>E</bold> dendrogram of similarity between different sides of the cephalothorax of the studied individuals. Euclidean index <bold>F</bold> dendrogram of similarity between average cephalothoraxes. Euclidean index</p></caption><graphic xmlns:xlink="http://www.w3.org/1999/xlink" xlink:href="zookeys-1226-217_article-138389__-g008.jpg" position="float" orientation="portrait" xlink:type="simple" id="oo_1244431.jpg"><uri content-type="original_file" xlink:type="simple">https://binary.pensoft.net/fig/1244431</uri></graphic></fig></tp:treatment-sec><ref-list><ref id="B39"><mixed-citation xmlns:xlink="http://www.w3.org/1999/xlink" xlink:type="simple"><person-group><name name-style="western"><surname>Lilljeborg</surname><given-names>W</given-names></name></person-group> (<year>1901</year>) Synopsis Specierum huc Usque in Suecia Observatarum Generis Cyclopis. Kongl. Svenska Vetenskaps-Akademiens Handlingar 35.</mixed-citation></ref><ref id="B54"><mixed-citation xmlns:xlink="http://www.w3.org/1999/xlink" xlink:type="simple"><person-group><name name-style="western"><surname>Sars</surname><given-names>GO</given-names></name></person-group> (<year>1914</year>) An account of the <tp:taxon-name><tp:taxon-name-part taxon-name-part-type="subphylum">Crustacea</tp:taxon-name-part></tp:taxon-name> of Norway Vol. VI. <tp:taxon-name><tp:taxon-name-part taxon-name-part-type="subclass">Copepoda</tp:taxon-name-part></tp:taxon-name>. <tp:taxon-name><tp:taxon-name-part taxon-name-part-type="order">Cyclopoida</tp:taxon-name-part></tp:taxon-name>. Parts V and VI. <tp:taxon-name><tp:taxon-name-part taxon-name-part-type="family">Cyclopidae</tp:taxon-name-part></tp:taxon-name>. Bergen Museum, Bergen, 57–80 pp.</mixed-citation></ref><ref id="B19"><mixed-citation xmlns:xlink="http://www.w3.org/1999/xlink" xlink:type="simple"><person-group><name name-style="western"><surname>Gurney</surname><given-names>R</given-names></name></person-group> (<year>1933</year>) <source>British fresh-water <tp:taxon-name><tp:taxon-name-part taxon-name-part-type="subclass">Copepoda</tp:taxon-name-part></tp:taxon-name>. Volume III.</source><publisher-name>The Ray Society</publisher-name>, <publisher-loc>London</publisher-loc>, <size units="page">384 pp</size>.</mixed-citation></ref><ref id="B47"><mixed-citation xmlns:xlink="http://www.w3.org/1999/xlink" xlink:type="simple"><person-group><name name-style="western"><surname>Monchenko</surname><given-names>VI</given-names></name></person-group> (<year>1974</year>) <source>Fauna of Ukraine. <tp:taxon-name><tp:taxon-name-part taxon-name-part-type="family">Cyclopidae</tp:taxon-name-part></tp:taxon-name>.</source><publisher-name>Naukova dumka</publisher-name>, <publisher-loc>Kiev</publisher-loc>, <size units="page">451 pp</size>.</mixed-citation></ref><ref id="B11"><mixed-citation xmlns:xlink="http://www.w3.org/1999/xlink" xlink:type="simple"><person-group><name name-style="western"><surname>Dumont</surname><given-names>HJ</given-names></name><name name-style="western"><surname>Decraemer</surname><given-names>W</given-names></name></person-group> (<year>1977</year>) <article-title>On the continental copepod fauna of Morocco.</article-title><source>Hydrobiologia</source><volume>52</volume>: <fpage>257</fpage>–<lpage>278</lpage>. <ext-link xlink:href="10.1007/BF00036451" ext-link-type="doi" xlink:type="simple">https://doi.org/10.1007/BF00036451</ext-link></mixed-citation></ref><ref id="B26"><mixed-citation xmlns:xlink="http://www.w3.org/1999/xlink" xlink:type="simple"><person-group><name name-style="western"><surname>Ishida</surname><given-names>T</given-names></name><name name-style="western"><surname>Hiruta</surname><given-names>S</given-names></name></person-group> (<year>1999</year>) <article-title><italic><tp:taxon-name><tp:taxon-name-part taxon-name-part-type="genus">Eucyclops</tp:taxon-name-part><tp:taxon-name-part taxon-name-part-type="species">speratus</tp:taxon-name-part></tp:taxon-name></italic> from Japan (<tp:taxon-name><tp:taxon-name-part taxon-name-part-type="subphylum">Crustacea</tp:taxon-name-part></tp:taxon-name>: <tp:taxon-name><tp:taxon-name-part taxon-name-part-type="subclass">Copepoda</tp:taxon-name-part></tp:taxon-name>: <tp:taxon-name><tp:taxon-name-part taxon-name-part-type="order">Cyclopoida</tp:taxon-name-part></tp:taxon-name>).</article-title><source>Biogeography</source><volume>1</volume>: <fpage>87</fpage>–<lpage>91</lpage>.</mixed-citation></ref><ref id="B3"><mixed-citation xmlns:xlink="http://www.w3.org/1999/xlink" xlink:type="simple"><person-group><name name-style="western"><surname>Alekseev</surname><given-names>V</given-names></name><name name-style="western"><surname>Dumont</surname><given-names>HJ</given-names></name><name name-style="western"><surname>Pensaert</surname><given-names>J</given-names></name><name name-style="western"><surname>Baribwegure</surname><given-names>D</given-names></name><name name-style="western"><surname>Vanfleteren</surname><given-names>JR</given-names></name></person-group> (<year>2006</year>) <article-title>A redescription of <italic><tp:taxon-name><tp:taxon-name-part taxon-name-part-type="genus">Eucyclops</tp:taxon-name-part><tp:taxon-name-part taxon-name-part-type="species">serrulatus</tp:taxon-name-part></tp:taxon-name></italic> (Fischer, 1851) (<tp:taxon-name><tp:taxon-name-part taxon-name-part-type="subphylum">Crustacea</tp:taxon-name-part></tp:taxon-name>: <tp:taxon-name><tp:taxon-name-part taxon-name-part-type="subclass">Copepoda</tp:taxon-name-part></tp:taxon-name>: <tp:taxon-name><tp:taxon-name-part taxon-name-part-type="order">Cyclopoida</tp:taxon-name-part></tp:taxon-name>) and some related taxa, with a phylogeny of the <italic><tp:taxon-name><tp:taxon-name-part taxon-name-part-type="genus">E.</tp:taxon-name-part><tp:taxon-name-part taxon-name-part-type="species">serrulatus</tp:taxon-name-part></tp:taxon-name></italic> ‐group.</article-title><source>Zoologica Scripta</source><volume>35</volume>: <fpage>123</fpage>–<lpage>147</lpage>. <ext-link xlink:href="10.1111/j.1463-6409.2006.00223.x" ext-link-type="doi" xlink:type="simple">https://doi.org/10.1111/j.1463-6409.2006.00223.x</ext-link></mixed-citation></ref><ref id="B2"><mixed-citation xmlns:xlink="http://www.w3.org/1999/xlink" xlink:type="simple"><person-group><name name-style="western"><surname>Alekseev</surname><given-names>VR</given-names></name></person-group> (<year>2019</year>) <article-title>Revision of the genus <italic><tp:taxon-name><tp:taxon-name-part taxon-name-part-type="genus">Eucyclops</tp:taxon-name-part></tp:taxon-name></italic> (Claus, 1893) and subfamily <tp:taxon-name><tp:taxon-name-part taxon-name-part-type="subfamily">Eucyclopinae</tp:taxon-name-part></tp:taxon-name> of the world fauna.</article-title><source><tp:taxon-name><tp:taxon-name-part taxon-name-part-type="phylum">Arthropoda</tp:taxon-name-part></tp:taxon-name> Selecta</source><volume>28</volume>: <fpage>490</fpage>–<lpage>514</lpage>. <ext-link xlink:href="10.15298/arthsel.28.4.03" ext-link-type="doi" xlink:type="simple">https://doi.org/10.15298/arthsel.28.4.03</ext-link></mixed-citation></ref></ref-list></tp:taxon-treatment>
