# Supplementary material for: ﻿An integrative approach to the delimitation of pseudocryptic species in the Eucyclopssperatus complex (Copepoda, Cyclopoida) with a description of a new species
Source: Zookeys. 2025 Feb 7;1226:217–60. doi: 10.3897/zookeys.1226.138389 (PMC11829197; doi:10.3897/zookeys.1226.138389)
Supplement: Supplementary material 1 — Data on quantitative characters [file zookeys-1226-217_article-138389__-s001.xlsx]

## Sheet: speciemens
list of speciemens
N	species
17	E. sibiricus
19	E. sibiricus
21	E. sibiricus
27	E. sibiricus
28	E. sp.
30	E. speratus
32	E. sibiricus
33	E. sibiricus
34	E. sibiricus
45	E. speratus
47	E. sibiricus
48	E. sibiricus
49	E. sibiricus
59	E. speratus
60	E. speratus
69	E. speratus
73	E. sibiricus
75	E. speratus
79	E. sibiricus
86	E. speratus
88	E. speratus
89	E. sibiricus
90	E. sibiricus
91	E. sibiricus
92	E. sibiricus
93	E. speratus
95	E. speratus
96	E. speratus
97	E. speratus
98	E. speratus
103	E. speratus
104	E. speratus
111	E. speratus

## Sheet: quan_morph
quantitative morphological data
abbreviations of characters
A2g2 - A2g12	1. Antennal coxobasis groups № 3, 4, 7, 8, 10, 12 (Alekseev et al. 2006);
A2N1	2. Postero-medial row of spines of the first endopodal segment of the antenna;
P4ICp	3. Proximal row of setules of the intercoxal sclerite P4;
P4С_E	4. Spinules of the disto-lateral group of coxa P4, group E in Alekseev et al. (2006);
P4Сso	5. Spinules on the outer side of the coxal seta P4;
P4X1is - P4X2is	6. Setules on the inner side of P4 Exp1-Exp2;
P4X1cs	7. Spinules on the posterior side of P4 Exp1;
P4X2os - P4X3os	8. Setules on the outer side of P4 Exp2-Exp3;
Crser	9. Serra of the caudal rami;
Crisos	10. Setules on the outer side of the caudal seta VI.
matrix
N	species	A2g3	A2g4	A2g7	A2g8	A2g10	A2g12	A2N1	P4ICp	P4С_E	P4Сso	P4X1is	P4X1cs	P4X2os	P4X2is	P4X3os	Crser	Crisos
28	E. sp.	2	11	2	4	5	10	7	13	6	11	12	9	2	9	0	30	17
17	E. sibiricus	4	6	2	1	4	5	3	13	9	9	8	7	4	10	6	63	0
19	E. sibiricus	7	10	4	1	4	5	3	11	9	8	10	8	6	9	5	61	9
21	E. sibiricus	5	8	3	0	6	4	6	8	9	10	9	8	4	7	6	45	8
27	E. sibiricus	6	8	3	0	4	7	4	10	9	8	15	7	7	10	7	73	10
32	E. sibiricus	4	9	1	1	3	4	5	17	9	7	13	8	1	7	3	52	4
33	E. sibiricus	5	9	3	0	6	5	6	15	10	9	13	8	6	8	4	50	0
34	E. sibiricus	4	8	1	1	5	5	4	10	8	9	9	6	4	6	2	53	3
45	E. sibiricus	5	7	2	3	4	4	6	11	7	7	12	7	7	6	6	63	1
47	E. sibiricus	5	10	2	4	6	4	5	9	9	9	12	8	7	8	6	54	4
48	E. sibiricus	4	10	3	2	4	5	4	8	6	7	11	7	7	7	4	57	4
49	E. sibiricus	5	8	2	0	4	3	5	10	8	9	12	8	6	7	6	57	8
69	E. sibiricus	7	5	6	5	3	6	5	?	8	12	7	6	5	6	5	47	2
73	E. sibiricus	2	6	2	0	6	3	0	9	6	10	9	8	8	9	6	45	7
79	E. sibiricus	0	7	1	0	4	4	3	10	6	7	11	6	6	7	4	41	2
88	E. sibiricus	5	9	3	1	4	6	2	15	7	8	12	7	5	8	4	64	5
89	E. sibiricus	8	8	3	3	8	5	5	9	7	9	12	8	6	6	5	59	12
90	E. sibiricus	5	6	2	4	5	5	4	13	7	11	14	8	7	8	5	60	10
91	E. sibiricus	8	7	3	3	5	6	5	9	8	9	11	8	7	6	5	62	11
92	E. sibiricus	8	9	4	1	5	6	5	7	10	6	17	9	8	8	7	54	10
30	E. speratus	?	5	6	4	5	6	1	10	11	13	5	8	9	0	7	46	9
59	E. speratus	7	8	6	4	8	6	5	7	6	12	0	9	10	0	7	49	16
60	E. speratus	9	9	3	0	7	7	3	12	7	11	6	8	10	0	9	38	8
75	E. speratus	9	5	4	5	7	6	5	9	7	10	0	7	3	0	8	43	9
86	E. speratus	6	5	4	10	6	7	3	9	7	9	2	6	7	0	9	27	10
93	E. speratus	12	9	6	4	8	8	3	10	8	10	3	8	11	0	8	54	7
95	E. speratus	9	9	6	0	7	5	2	10	8	10	0	8	10	1	10	53	9
96	E. speratus	5	9	4	2	7	6	2	11	7	11	0	10	7	0	7	45	9
97	E. speratus	5	10	4	4	6	4	2	11	7	12	0	6	7	1	6	45	5
98	E. speratus	4	11	3	4	6	4	2	9	8	11	2	9	11	3	8	40	10
103	E. speratus	7	6	10	4	7	6	4	11	6	11	1	7	6	0	7	59	4
104	E. speratus	8	9	6	6	6	7	4	10	8	10	3	6	8	0	5	43	10
111	E. speratus	5	10	5	4	7	5	8	13	8	11	1	7	7	0	7	41	15
median value
	E. sibiricus	5	8	3	1	4	5	5	10	8	9	12	8	6	7	5	57	5
	E. speratus	7	9	5	4	7	6	3	10	7	11	1	8	8	0	7	45	9

## Sheet: linear_morphometrics
Left/Right sides
		left			right			left					right					left					right
N	species	x	xa	xas	x	xa	xas	n	ns	no	nao	nai	n	ns	no	nao	nai	cr	crr	cs	cro	cri	cr	crr	cs	cro	cri
28	E. sp.	63.9	68.95	84.45	66.46	71.18	85.7	70.37	27.92	50.75	54.58	79.29	70.14	27.42	49.55	54.1	77.97	174.04	39.85	28.67	90.19	92.82	175.3	30.68	26.18	89.35	95.61
17	E. sibiricus	79.72	74.82	94.04	81.07	73.56	95.46	84.72	31.46	54.3	57.34	85.32	84.24	31.48	52.9	57.49	89.19	172.5	32.97	28.62	77.13	97.42	175.21	26.95	28.79	76.67	96.29
19	E. sibiricus	80.23	68.56	86.38	81.04	68.66	90.63	84.58	29.17	49.55	57.21	85.67	85.19	29.15	52.3	58.36	82.89	170.16	24.66	29.01	75.27	100.86	173.52	23.18	28.12	71.3	99.1
21	E. sibiricus	66.73	56.67	74.37	67.01	57.2	73.4	71.09	23.82	44.75	47.36	68.84	72.43	23.49	46.39	46.39	70.09	137.79	17.11	23.58	66.16	83.6	137.14	20.68	22.62	68.75	77.95
27	E. sibiricus	86.76	82.59	104.77	85.39	80.15	105.28	91.66	32.65	64.55	65.21	96.28	93.92	31.93	69.69	66.22	99.1	199.81	28.03	28.56	78.45	99.08	198.43	25.21	27.39	72.9	97.71
32	E. sibiricus	80.51	77.99	83.06	79.8	76.57	87.47	85.66	28.93	47.69	56.38	87.02	84.28	30.45	49.88	57.21	90.68	157.28	25.23	28.3	66.81	79.08	156.74	23.52	28.18	65.72	83.92
33	E. sibiricus	73.26	72.19	82.13	74.48	71.88	85.93	78.08	28.59	44.29	54.03	82.49	77.39	29.66	45.94	54.47	81.16	152.96	26.89	27.74	70.16	85.79	151.91	22.04	26.68	66.61	87.04
34	E. sibiricus	67.39	66.96	77.95	66.54	66.01	76.73	74.05	26.27	43.96	50.53	75.6	74.84	26.96	44.13	47.51	75.03	125.51	11.46	27	58.35	77.43	127.26	12.92	26.06	60.2	74.95
47	E. sibiricus	87.23	78.68	93.72	86.9	80.52	95.28	91.06	30.26	58.55	66.35	100.15	90.65	30.76	58.88	65.75	97.21	170.69	29.38	29.51	73.97	83.41	171.76	27.74	28.45	75.01	87.13
48	E. sibiricus	79.04	77.79	88.62	79.37	77.49	89.31	82.82	30.46	54.15	61.72	90.08	84.46	31.41	54.3	59.57	90.58	157.84	26.13	29.45	72.49	86.61	155.82	24.16	29.4	77.34	87.3
49	E. sibiricus	81.68	74.22	83.09	83.36	72.15	84.67	87.72	31.37	55.25	58.72	87.84	84.41	30.62	57.54	56.74	86.76	176.4	20.31	29.3	73.19	90	177.51	21.98	29.56	72.18	92.72
73	E. sibiricus	68.59	55.37	76.97	68.85	54.99	74.81	69.8	30.17	46.22	45.64	75.08	72.77	29.33	47.72	46.01	77.13	163.58	47.07	29.71	67.85	83.9	160.16	50.33	28.63	65.57	85.11
79	E. sibiricus	73.15	64.33	85.51	74.93	63.13	87.07	75.59	28.69	47.38	54.17	82.19	76.23	28.05	48.88	51.64	81.75	160.81	29.43	26.52	60.29	86.2	158.39	29.51	25.76	63.89	80.73
89	E. sibiricus	68.03	65.54	76.05	67.9	65.44	74.78	71.19	29.05	44	51.45	74.09	71.19	28.65	45.33	51.66	77.45	149.67	18.1	26.14	68.64	86.48	147.97	12.9	27.53	71.98	89.51
90	E. sibiricus	65.78	64.46	78.3	67.29	62.01	73.65	72.67	30.9	46.6	48.95	76	71.05	31.87	43.74	49.63	76.33	153.67	31.65	27.55	77.73	90.5	153.13	21	30.03	77.71	87.74
91	E. sibiricus	68.28	63.78	74.32	67.5	65.62	76.75	73.26	29.5	42.18	48.6	79.05	73.17	29.15	40.6	50.73	79.39	161.64	19.28	28.23	79.88	97.9	159.13	18.98	27.68	76.28	98.73
92	E. sibiricus	91.08	83.14	105.91	90.35	81.37	106	94.56	32.59	72.18	70.43	101.7	94.32	32.65	72.56	72.48	99.03	196.73	46.63	28.7	71.36	108.73	198.45	48.98	29.17	73.76	110
30	E. sibiricus	73.54	62.21	87.77	74.34	59	88.96	82.21	35.15	64.53	47.83	73.34	80.95	35.97	70.18	50.13	72.14	187.69	55.36	30.57	80.72	88.76	188.37	60.21	31.09	79.36	88.39
45	E. sibiricus	82.52	71.36	91.14	82.48	73.88	88.56	84.43	29.63	51.1	57.7	88.81	85.02	29.63	50.77	58.31	86.4	171.81	12.72	28.45	78.23	87.45	167.6	13.04	27.66	79.88	89.77
59	E. sibiricus	75.12	71.63	94.51	75.88	71.36	93.26	83.09	31.54	59.14	56.28	84.6	83.33	31.35	61.61	56.87	82.19	178.74	49.2	28.02	77.66	97.58	175.79	48.72	29.27	79.11	97.13
60	E. speratus	76.26	68.71	89.47	76	66.5	92.6	82.4	33.96	63.51	54.25	76.84	83.69	32.48	63.88	54.71	81.15	180.96	51.45	31.82	80.13	95.61	182.03	62.5	31.72	84.33	96.73
69	E. speratus	72.53	60.53	78.99	72.89	60.37	79.58	78.09	30.99	52.66	47.33	73.04	78.97	31.63	51.15	48.85	75.14	167.66	32.02	28.25	75.79	93.61	166	25.97	28.1	73.17	78.99
75	E. speratus	72.52	73.74	92.39	72.73	76.75	94.67	78.79	30.27	54.49	56.62	86.14	77.98	29.67	52.57	59.85	89.37	171.25	33.74	29	77.43	100.68	172.31	36.55	27.89	81.78	98.8
86	E. speratus	76.6	71.16	100.35	74.36	73.81	94.65	81.4	30.3	54.66	57.25	83.52	82.69	32.27	57.6	57.93	86.86	185.39	64.17	29.54	79.49	87.44	186.48	68.74	29.48	76.5	87.11
88	E. speratus	76.84	72.42	87.67	76.96	71.87	87.84	82.48	28.78	50.96	57.49	87.41	81.56	28.92	49.64	59.98	85	159.68	20.56	28.04	69.92	85.12	158.73	25.75	28.45	64.66	84.78
93	E. speratus	78.08	76.36	95.35	76.08	75.31	93.58	81.78	30.83	63.68	59.34	80.09	83.7	31.39	64.21	57.26	80.74	174.72	30.17	29.75	78.81	95.93	174.6	32.82	30.13	78.93	90.68
95	E. speratus	73.16	68.11	96.62	72.68	67.75	92.28	79.51	31.81	60.99	53.47	77.92	77.74	33.68	60.62	53.95	75.21	171.8	36.07	31.61	84.92	101.47	176.36	27.49	31.75	80.25	98.77
96	E. speratus	75.06	66.25	88.97	75.63	68.45	89.65	82.29	32.92	63.83	55.25	80.06	80.54	33.55	68.2	52.09	79.72	178.74	62.31	30.3	87.1	97.51	179.56	54.51	30.61	88.82	100.75
97	E. speratus	63.26	59.87	76.36	63.45	60.6	71.32	69.12	28.9	50.18	47.71	71.17	70.99	26.54	51.32	47.4	70.79	157.08	33.05	24.66	61.94	78.64	152.18	30.22	24.99	62.54	80.75
98	E. speratus	70.1	62.15	82.77	69.89	64.34	81.34	75.17	29.21	55.83	52.68	76.64	77.41	29.28	55.42	54.37	76.86	165.04	20.62	26.89	75.55	91.12	168.78	13.83	25.84	74.59	89.9
103	E. speratus	63.97	70.09	89.2	64.87	67.15	89.27	72.73	31.13	52.97	53.42	79.33	71.07	31.15	56.42	53.89	82.84	152.92	14.15	28.86	83.07	?	148.23	14.55	26.96	80.94	?
104	E. speratus	66.28	70.76	82.23	65.11	61.49	68.05	74.42	26.3	55.08	56.72	77.18	73.45	28.23	56.87	56.94	80.3	165.56	22.44	27.46	75.51	89.3	162.61	35.42	26.42	73.89	87.97
111	E. speratus	66.57	69.36	79.72	67.51	68.54	85.57	73.32	29.57	52.85	55.48	79.48	73.09	31.11	56.58	53.04	80.11	158.08	32.73	28.44	80.55	88.47	160.57	29.4	25.94	76.09	79.53
mean between right and left															ratios
N	species	x	xa	xas	n	ns	no	nao	nai	cr	crr	cs	cro	cri	xa/x	xas/x	xas/xa	n/ns	no/n	nai/nao	nai/n	cr/cs	crr/cr	cri/cro	cri/cr
28	E. sp.	65.18	70.065	85.075	70.255	27.67	50.15	54.34	78.63	174.67	35.265	27.425	89.77	94.215	1.07495	1.30523	1.21423	2.53903	0.713828	1.447	1.11921	6.36901	0.201895	1.04952	0.539389
17	E. sibiricus	80.395	74.19	94.75	84.48	31.47	53.6	57.415	87.255	173.855	29.96	28.705	76.9	96.855	0.922819	1.17856	1.27713	2.68446	0.63447	1.51972	1.03285	6.05661	0.172328	1.25949	0.557102
19	E. sibiricus	80.635	68.61	88.505	84.885	29.16	50.925	57.785	84.28	171.84	23.92	28.565	73.285	99.98	0.850871	1.0976	1.28997	2.91101	0.599929	1.45851	0.992873	6.01575	0.139199	1.36426	0.58182
21	E. sibiricus	66.87	56.935	73.885	71.76	23.655	45.57	46.875	69.465	137.465	18.895	23.1	67.455	80.775	0.851428	1.10491	1.29771	3.03361	0.635033	1.48192	0.968018	5.95087	0.137453	1.19746	0.587604
27	E. sibiricus	86.075	81.37	105.025	92.79	32.29	67.12	65.715	97.69	199.12	26.62	27.975	75.675	98.395	0.945338	1.22016	1.29071	2.87365	0.723354	1.48657	1.05281	7.11778	0.133688	1.30023	0.494149
32	E. sibiricus	80.155	77.28	85.265	84.97	29.69	48.785	56.795	88.85	157.01	24.375	28.24	66.265	81.5	0.964132	1.06375	1.10333	2.86191	0.574144	1.5644	1.04566	5.55984	0.155245	1.22991	0.519075
33	E. sibiricus	73.87	72.035	84.03	77.735	29.125	45.115	54.25	81.825	152.435	24.465	27.21	68.385	86.415	0.975159	1.13754	1.16652	2.66901	0.580369	1.50829	1.05261	5.60217	0.160495	1.26365	0.566897
34	E. sibiricus	66.965	66.485	77.34	74.445	26.615	44.045	49.02	75.315	126.385	12.19	26.53	59.275	76.19	0.992832	1.15493	1.16327	2.79711	0.591645	1.53641	1.01169	4.76385	0.0964513	1.28536	0.602841
47	E. sibiricus	87.065	79.6	94.5	90.855	30.51	58.715	66.05	98.68	171.225	28.56	28.98	74.49	85.27	0.914259	1.0854	1.18719	2.97788	0.64625	1.49402	1.08613	5.90839	0.166798	1.14472	0.498
48	E. sibiricus	79.205	77.64	88.965	83.64	30.935	54.225	60.645	90.33	156.83	25.145	29.425	74.915	86.955	0.980241	1.12322	1.14587	2.70373	0.648314	1.48949	1.07999	5.32982	0.160333	1.16072	0.554454
49	E. sibiricus	82.52	73.185	83.88	86.065	30.995	56.395	57.73	87.3	176.955	21.145	29.43	72.685	91.36	0.886876	1.01648	1.14614	2.77674	0.655261	1.51221	1.01435	6.01274	0.119494	1.25693	0.516289
73	E. sibiricus	68.72	55.18	75.89	71.285	29.75	46.97	45.825	76.105	161.87	48.7	29.17	66.71	84.505	0.802969	1.10434	1.37532	2.39613	0.658904	1.66077	1.06762	5.54919	0.300859	1.26675	0.522055
79	E. sibiricus	74.04	63.73	86.29	75.91	28.37	48.13	52.905	81.97	159.6	29.47	26.14	62.09	83.465	0.860751	1.16545	1.35399	2.67571	0.63404	1.54938	1.07983	6.10559	0.184649	1.34426	0.522964
89	E. sibiricus	67.965	65.49	75.415	71.19	28.85	44.665	51.555	75.77	148.82	15.5	26.835	70.31	87.995	0.963584	1.10962	1.15155	2.46759	0.627406	1.46969	1.06433	5.54574	0.104153	1.25153	0.591285
90	E. sibiricus	66.535	63.235	75.975	71.86	31.385	45.17	49.29	76.165	153.4	26.325	28.79	77.72	89.12	0.950402	1.14188	1.20147	2.28963	0.628583	1.54524	1.05991	5.32824	0.17161	1.14668	0.580965
91	E. sibiricus	67.89	64.7	75.535	73.215	29.325	41.39	49.665	79.22	160.385	19.13	27.955	78.08	98.315	0.953012	1.11261	1.16747	2.49668	0.565321	1.59509	1.08202	5.73726	0.119275	1.25916	0.612994
92	E. sibiricus	90.715	82.255	105.955	94.44	32.62	72.37	71.455	100.365	197.59	47.805	28.935	72.56	109.365	0.906741	1.168	1.28813	2.89516	0.766307	1.40459	1.06274	6.82875	0.24194	1.50724	0.553495
30	E. sibiricus	82.5	72.62	89.85	84.725	29.63	50.935	58.005	87.605	169.705	12.88	28.055	79.055	88.61	0.880242	1.08909	1.23726	2.85943	0.60118	1.5103	1.03399	6.04901	0.0758964	1.12087	0.522141
45	E. sibiricus	76.13	67.605	91.035	83.045	33.22	63.695	54.48	78.995	181.495	56.975	31.77	82.23	96.17	0.88802	1.19578	1.34657	2.49985	0.766994	1.44998	0.951231	5.71278	0.31392	1.16952	0.529877
59	E. sibiricus	73.94	60.605	88.365	81.58	35.56	67.355	48.98	72.74	188.03	57.785	30.83	80.04	88.575	0.819651	1.19509	1.45805	2.29415	0.825631	1.4851	0.89164	6.09893	0.307318	1.10663	0.471068
60	E. speratus	75.5	71.495	93.885	83.21	31.445	60.375	56.575	83.395	177.265	48.96	28.645	78.385	97.355	0.946954	1.24351	1.31317	2.64621	0.725574	1.47406	1.00222	6.18834	0.276197	1.24201	0.549206
69	E. speratus	72.71	60.45	79.285	78.53	31.31	51.905	48.09	74.09	166.83	28.995	28.175	74.48	86.3	0.831385	1.09043	1.31158	2.50814	0.660958	1.54065	0.943461	5.92121	0.1738	1.1587	0.517293
75	E. speratus	72.625	75.245	93.53	78.385	29.97	53.53	58.235	87.755	171.78	35.145	28.445	79.605	99.74	1.03608	1.28785	1.24301	2.61545	0.682911	1.50691	1.11954	6.03902	0.204593	1.25294	0.580626
86	E. speratus	75.48	72.485	97.5	82.045	31.285	56.13	57.59	85.19	185.935	66.455	29.51	77.995	87.275	0.960321	1.29173	1.34511	2.6225	0.684137	1.47925	1.03833	6.30075	0.35741	1.11898	0.469384
88	E. speratus	76.9	72.145	87.755	82.02	28.85	50.3	58.735	86.205	159.205	23.155	28.245	67.29	84.95	0.938166	1.14116	1.21637	2.84298	0.613265	1.46769	1.05102	5.63657	0.145441	1.26245	0.533589
93	E. speratus	77.08	75.835	94.465	82.74	31.11	63.945	58.3	80.415	174.66	31.495	29.94	78.87	93.305	0.983848	1.22554	1.24566	2.65959	0.772843	1.37933	0.9719	5.83367	0.180322	1.18302	0.534209
95	E. speratus	72.92	67.93	94.45	78.625	32.745	60.805	53.71	76.565	174.08	31.78	31.68	82.585	100.12	0.931569	1.29526	1.3904	2.40113	0.773355	1.42553	0.9738	5.49495	0.18256	1.21233	0.575138
96	E. speratus	75.345	67.35	89.31	81.415	33.235	66.015	53.67	79.89	179.15	58.41	30.455	87.96	99.13	0.893888	1.18535	1.32606	2.44968	0.810846	1.48854	0.981269	5.88245	0.32604	1.12699	0.553335
97	E. speratus	63.355	60.235	73.84	70.055	27.72	50.75	47.555	70.98	154.63	31.635	24.825	62.24	79.695	0.950754	1.1655	1.22587	2.52724	0.724431	1.49259	1.0132	6.2288	0.204585	1.28045	0.515392
98	E. speratus	69.995	63.245	82.055	76.29	29.245	55.625	53.525	76.75	166.91	17.225	26.365	75.07	90.51	0.903565	1.1723	1.29741	2.60865	0.729126	1.43391	1.00603	6.33074	0.103199	1.20567	0.542268
103	E. speratus	64.42	68.62	89.235	71.9	31.14	54.695	53.655	81.085	150.575	14.35	27.91	82.005	?	1.0652	1.38521	1.30042	2.30893	0.760709	1.51123	1.12775	5.39502	0.0953013	?	?
104	E. speratus	65.695	66.125	75.14	73.935	27.265	55.975	56.83	78.74	164.085	28.93	26.94	74.7	88.635	1.00655	1.14377	1.13633	2.71172	0.757084	1.38554	1.06499	6.09076	0.176311	1.18655	0.540177
111	E. speratus	67.04	68.95	82.645	73.205	30.34	54.715	54.26	79.795	159.325	31.065	27.19	78.32	84	1.02849	1.23277	1.19862	2.41282	0.747422	1.4706	1.09002	5.85969	0.194979	1.07252	0.527224
median value
	E. sibiricus	76.13	68.61	86.29	83.045	29.75	50.925	54.48	81.97	161.87	25.145	28.565	73.285	88.575	0.914259	1.12322	1.23726	2.70373	0.63447	1.50829	1.05261	5.90839	0.160333	1.25693	0.553495
	E. speratus	72.71	68.62	89.235	78.53	31.11	55.625	54.26	79.89	166.91	31.495	28.245	78.32	89.5725	0.950754	1.22554	1.29741	2.60865	0.729126	1.47406	1.0132	5.92121	0.18256	1.19611	0.537193

## Sheet: geometric_morphomterics
Basis
N	species	1	2	3	4	5	6	7	8	9	10	11	12	13	14	15	16	17	18	19	20	21	22	23	24	25	26
17	E. sibiricus	0.5252580714730763	0.013638677571802815	0.42844646242849954	-0.02960140364796829	0.3243523504707787	-0.06526937334666635	0.11971215137659405	-0.08797074203609136	-0.09061682156676922	-0.07056464387158962	-0.1401116134819912	-0.07397222595211098	-0.19186995165828258	-0.0771944020361407	-0.24232011044440335	-0.07275323799565508	-0.2959554539016562	-0.0586643870249753	-0.20699253599751385	0.005178284366391915	-0.13269307745955022	0.08116995816694711	-0.07525265279273302	0.17176493688763017	-0.021956818446049096	0.2642385589184253
19	E. sibiricus	0.5270856104634776	0.022721970395790964	0.4292339328145853	-0.031648825878340475	0.3307239201019475	-0.08179608674405067	0.12630689938560125	-0.1074144640134782	-0.08298988704015911	-0.08415280108337969	-0.1359905580875051	-0.04909684406647799	-0.184946601657366	-0.05228770815156572	-0.23618882028561303	-0.06129336542103635	-0.2880502045477279	-0.06618517201792896	-0.21339085811263417	0.004073969818736332	-0.1405362813811799	0.0799648378144533	-0.09474902945709611	0.1732936289058779	-0.03650812219632982	0.25382086044139873
21	E. sibiricus	0.5193950737241487	0.03302271554246698	0.4232906639190551	-0.018502158131170468	0.3231334864566059	-0.0716554891906036	0.11918706071737525	-0.10586104878463203	-0.08788290107750488	-0.09468012195769515	-0.13875466251175617	-0.08808582432497823	-0.1923845296137646	-0.07386021041726956	-0.24587915657311615	-0.06280823062587132	-0.2952773154997692	-0.058374856231696956	-0.2177245095020609	0.01684782145168591	-0.1411872411700814	0.09594877883208569	-0.07014190684272209	0.17591310333823268	0.004225937973590679	0.2520955204994461
27	E. sibiricus	0.5278017944069857	0.014352909430177599	0.427192088957361	-0.021764620087064826	0.32668794132537404	-0.06633644029942444	0.11741145206510857	-0.08160157333323681	-0.0939294612083392	-0.05738768239223996	-0.14483649895053147	-0.06854878768412384	-0.1955566931875252	-0.06874386276602926	-0.24712534674905967	-0.07248789856140408	-0.2995398997085421	-0.07131481913728935	-0.21129120691992687	-0.0028952734720245066	-0.13543250583087418	0.0766287679788236	-0.06760682278966312	0.16586924933242442	-0.0037748414103676714	0.2542300309914116
28	E. sp.	0.5261208945135953	0.017481961426435016	0.4304978451729592	-0.03369566721660064	0.3295803312988224	-0.07324193681801222	0.119636168764824	-0.08188039250579326	-0.08924556045920885	-0.06830955112407644	-0.1400067725439521	-0.06590425821720614	-0.192902605966644	-0.0680029279268872	-0.24317953793224817	-0.07006008144614013	-0.2913960190551683	-0.06519740449256037	-0.2045672602337367	-9.1888792667464E-4	-0.14180035558836568	0.08392069009344166	-0.08158793344711773	0.17097937177576455	-0.021149194523759775	0.25482908437830987
30	E. speratus	0.5251557602865077	0.0031199281808035884	0.4255691283205614	-0.02678451950470548	0.32544746495273813	-0.0660146318312334	0.11958911469350117	-0.08070153012890281	-0.08823239518152759	-0.06373723307785623	-0.13964643960538992	-0.07340421433482776	-0.18799097062828096	-0.07548429558596612	-0.24007898923246843	-0.07747293868823077	-0.2864074865317026	-0.07665452492169747	-0.22005140309118804	0.009626927264950909	-0.1435427093636446	0.08965203046964966	-0.07286133034242723	0.1731145402320667	-0.01694974427667885	0.26474046192594924
32	E. sibiricus	0.5259014059283909	0.011052256145031969	0.4281814888858805	-0.029588764097906672	0.32926443951473783	-0.07200566295847909	0.12320358420806499	-0.0954067254973813	-0.08572613711044387	-0.07355159286667677	-0.13751331015341717	-0.055383591935003945	-0.18732284615785733	-0.057728110637637074	-0.2382779882884165	-0.0668814209037812	-0.2880058464339445	-0.07738374125415629	-0.21475339411598526	0.0015022480224466672	-0.14433460973315954	0.08418222251677751	-0.08353469626838667	0.17209985194276795	-0.02708209027546391	0.259093031523998
33	E. sibiricus	0.5286232371272297	0.017140635289498884	0.4347917528459582	-0.024653599901191717	0.3369590711879651	-0.07953217499001813	0.13063241971743417	-0.11608357286457721	-0.08044687902103151	-0.06404699164351903	-0.1352223018165798	-0.039191036787695054	-0.18477760153090816	-0.04252659971091095	-0.23447982515219773	-0.05769838248862328	-0.2857945101145196	-0.07493537931852502	-0.2236392771646325	0.004959975266144313	-0.15579603652704538	0.08004423334203803	-0.09587307158361921	0.16059798983120244	-0.034976977968053866	0.23592490397617621
34	E. sibiricus	0.5235081494914406	0.023076039787310404	0.4278905900597394	-0.038033810485721936	0.3304487480456483	-0.08398703631976827	0.12237503311960503	-0.09684112058220651	-0.09083189815681056	-0.04855381174074947	-0.14052170890995636	-0.05465202937074307	-0.1901501523885784	-0.0659299577632267	-0.2396263675286377	-0.07470560456437136	-0.28854305958238397	-0.07569585766779041	-0.2040052129633323	-0.005185184407334634	-0.13851164546004713	0.0795175482137026	-0.08346728230168325	0.17538387583908466	-0.028565193425003695	0.2656069490618141
45	E. speratus	0.5306598287506674	0.0022289237512485294	0.42867532158858057	-0.025312676255449543	0.32742550509445445	-0.062448080542190115	0.11791433157848544	-0.07804653784214113	-0.09045365048676815	-0.05942939469529596	-0.14224807985805232	-0.060147675131051966	-0.19326670748917116	-0.06723645892990035	-0.24391483582704998	-0.07663867293864286	-0.2937212822613514	-0.07319900895527615	-0.21129536050914316	-1.1570900159389719E-4	-0.13682137348371143	0.07583878086260919	-0.07316781818618363	0.1657934756395983	-0.019785878910755873	0.25871303403808577
47	E. sibiricus	0.5245105771910745	0.0195153653423238	0.4232328158849974	-0.021052151563195703	0.3240487036061165	-0.0636265837611757	0.11316021769954392	-0.0835747392359118	-0.09792766082849384	-0.07027192623025325	-0.14987651077912031	-0.062355896443440396	-0.19855359327358602	-0.06591998456125289	-0.25105378016755775	-0.07313590367098205	-0.3038315752473132	-0.07935169606184095	-0.21498274055939132	-0.0011115491705297811	-0.11492925824749177	0.06477885019345818	-0.05369218198018125	0.1654128214675068	-1.0501329859725211E-4	0.27069339369529355
48	E. sibiricus	0.5242699308833432	0.004821342979052429	0.42580372448672793	-0.025525173487376734	0.32563848156063746	-0.0645569927454537	0.11900496528809207	-0.0847115611113857	-0.08697126386712337	-0.07763363678682396	-0.13738173234079676	-0.07832331695526784	-0.1881744640410202	-0.07240140724063869	-0.24065056176469468	-0.06937711177499101	-0.2899921557092107	-0.070005090267707	-0.21310141521930787	0.0060375139237566	-0.14178091039871757	0.08982114325848242	-0.08012260892218706	0.179838616592355	-0.016541989955742277	0.26201567361599776
49	E. sibiricus	0.5307601078880377	0.01806012868747861	0.43201623137267575	-0.025043272639209524	0.329046020216105	-0.06541214857485082	0.11965566024534252	-0.08552594972810054	-0.09265028225098254	-0.06283461678040234	-0.14352150400395275	-0.0639185669010465	-0.19436290793277455	-0.06454889217950338	-0.24715465829180583	-0.06743837353020933	-0.3015633741038555	-0.05962021570691576	-0.2112943986766757	0.0014173239560862569	-0.1305200560939701	0.06892697225449078	-0.07353426748821364	0.15987083544986147	-0.01687657087993024	0.24606677569232033
59	E. speratus	0.5324769350435774	0.016275371187932583	0.4295536697476266	-0.015438240160961791	0.32729256025523323	-0.05848363537231265	0.11561320066509675	-0.07609458712841362	-0.09637832611840619	-0.06679119552284615	-0.147567322303938	-0.07123630533827931	-0.1989486784801425	-0.07126479046614545	-0.25390703723558317	-0.06769395309584442	-0.306345213530913	-0.0586217972183686	-0.21440149017796223	0.0043910253756669	-0.1265339279221181	0.06902304856280908	-0.059504539151744154	0.1531752143342816	-0.0013498307907266055	0.2427598448424816
60	E. speratus	0.5282993008190785	0.01137574380331087	0.4268978948052973	-0.02794830544256595	0.3277528081717669	-0.06193924977928562	0.11728152640120468	-0.0742084817319322	-0.09153086350944031	-0.06366822013701047	-0.14340825681613645	-0.06650130725897882	-0.19270722580874294	-0.07251151596497568	-0.24502330740631872	-0.0785834454329575	-0.295621276016344	-0.07055043552174466	-0.21487778162191656	0.0013648093562947175	-0.14251216641627595	0.08470199988193028	-0.07277120268066173	0.16957724160356485	-0.0017794499215111753	0.24889116662434974
69	E. speratus	0.5351571885537827	0.013122294267290377	0.4345327415518304	-0.02157092976732712	0.33364354155101683	-0.07365970816954844	0.1280324173212536	-0.0993530918087239	-0.08374797210436086	-0.06913791773774425	-0.13637640862142486	-0.04986392882843715	-0.1867806048143501	-0.049023445214377626	-0.23871182982554964	-0.05731063685689661	-0.2872353702576549	-0.06659114142027597	-0.22258712743401288	0.007616408767741827	-0.15536606123667804	0.08022521810683433	-0.09133784486596697	0.15495055409971312	-0.029222669817885058	0.23059632456175216
73	E. sibiricus	0.5238954247880991	0.018407017870188724	0.42888451112416714	-0.01788226933961716	0.3317861409061132	-0.07695369707194816	0.12787928942144688	-0.12195522061242799	-0.07985414185837172	-0.09478863959923339	-0.1324763558416161	-0.07258986903617184	-0.1825170029011185	-0.05694118855006527	-0.23318168786853066	-0.051751843252896335	-0.2859734043015797	-0.05502141319310078	-0.21857033394272474	0.018146801963633725	-0.15429651085699259	0.09190981102572907	-0.09019347975006908	0.16894881025353248	-0.03538244891882336	0.25047169954237747
75	E. speratus	0.5219489195286638	0.00772464099733651	0.42494657206901637	-0.023705448566018986	0.3258414882292968	-0.0727747677211614	0.11743004295530496	-0.08232014233912813	-0.08789924329760607	-0.07825923935830395	-0.14000784199888247	-0.07014993584214207	-0.18816477076043508	-0.06863158092653864	-0.2402260527672825	-0.07464818064355677	-0.2898877369395447	-0.07573274708930461	-0.2123859290004294	0.0011383577503334963	-0.14370144902598314	0.09122546956638906	-0.07477692866455601	0.1781389869449441	-0.01311707032756275	0.26799458722715147
79	E. sibiricus	0.5287988342326724	0.017719045827736493	0.42806612318861087	-0.021895339132696354	0.32904301529249214	-0.07312762430536933	0.12464318692721305	-0.10078687086165868	-0.08544153429024115	-0.07681391309729343	-0.13606967715040766	-0.0703486279859057	-0.18771147239421393	-0.06585420247240908	-0.2400812131561548	-0.05989716870627893	-0.2916833739829443	-0.05994516106080342	-0.21792484069868423	0.013719247479898312	-0.14439969147467713	0.08450831638382363	-0.08228501667690652	0.1645585087426068	-0.024954339816758833	0.24816378918834991
86	E. speratus	0.5177862771911181	0.00301608536622866	0.4231089922733958	-0.035574710855013625	0.3221462319957472	-0.06690898412980541	0.11501565066938958	-0.07374929765628775	-0.0912291340826326	-0.0604482062156501	-0.14059145748600463	-0.06897797503834024	-0.1881596710023567	-0.08301549452234112	-0.2393433359235802	-0.09044529711771689	-0.2894430125763815	-0.0851673826809852	-0.21329413133584763	0.001452543252299085	-0.1341224847585107	0.08831075410531329	-0.06931271670584213	0.18566892850342528	-0.012561208258493904	0.28583903698887425
88	E. speratus	0.5277255598060737	0.019842704149388005	0.4301492097361287	-0.03087102214214281	0.3307017842121589	-0.0778829202378006	0.12347047247863913	-0.09555410739025874	-0.08639453393513691	-0.06827975491781718	-0.1368432337972438	-0.06602874120948898	-0.18624970758888337	-0.05878595838846283	-0.23822231860319124	-0.062054948721796045	-0.29034170420212424	-0.06736545160372034	-0.21430014173698425	0.006328767464852725	-0.14332708470321098	0.0799825645181644	-0.08934848412927066	0.17033223098480998	-0.02701981753695521	0.2503366374942724
89	E. sibiricus	0.5224453735352514	0.010464519382682905	0.4250741071299203	-0.024693689513672415	0.32716340455810833	-0.0696291753088184	0.12016904807191264	-0.08995508665860161	-0.08837377201590271	-0.06901857029555748	-0.1391300836655298	-0.06651655969129071	-0.1891282891059609	-0.06755687380828145	-0.23914442650354897	-0.07305328384725555	-0.2925376740759601	-0.07845572061035139	-0.21881892644472914	0.0051716575522031336	-0.14144386394476793	0.08645868261731648	-0.07343555718997868	0.17271772522256523	-0.012839340348814288	0.26406637495906116
90	E. sibiricus	0.524121085749886	0.016616306190913838	0.42683622350461353	-0.019545752861946097	0.3286839858345254	-0.07670319451563684	0.12387965708819768	-0.10509341332684384	-0.08454527804812388	-0.07771279144868787	-0.1375817209697939	-0.056996922566693094	-0.1883251248009941	-0.04954266707745913	-0.23766502104348936	-0.06534287050625251	-0.2894088290703025	-0.07998904974292093	-0.22021207776909385	0.0022473946828288696	-0.15220174124438487	0.0884451894582157	-0.0792263236557461	0.17112027863178225	-0.014354835575294378	0.2524974930826997
91	E. sibiricus	0.5190896271654064	0.007006432844806704	0.4229225023579448	-0.028186452325827296	0.32491276319974427	-0.0706139573361716	0.11983313351186586	-0.09098569061013832	-0.08907589889228779	-0.05762650866130732	-0.13968119332266823	-0.05994895320618318	-0.18879417789777014	-0.063047801374106	-0.23871993590720003	-0.0794338071783443	-0.28883414124169393	-0.0955897191535075	-0.21772557677276005	-0.004722370727417581	-0.14332586606611253	0.08644246820190456	-0.07387220478980658	0.18180379355909398	-0.00672903134466242	0.2749025659671976
92	E. sibiricus	0.5299555396736993	0.021555811649613565	0.4314222553719268	-0.024214657241530782	0.33278461873411097	-0.07304017941619192	0.123738258045924	-0.0916601572956498	-0.08721627266084542	-0.07743703865040641	-0.1420586333692471	-0.05034025183756594	-0.19247064422570814	-0.04963174700617237	-0.2428124448608292	-0.056546630943022945	-0.2925539172985495	-0.0723254179875852	-0.2220750441177165	0.0017356845346575209	-0.1441397356970528	0.07396306891565516	-0.07952901073119648	0.15717833144096655	-0.015044968864516249	0.24076318383723236
93	E. speratus	0.5209495339102004	0.017252926515873027	0.42178943377327716	-0.021140053001981643	0.32226680374039934	-0.06035350016086439	0.11153578828888815	-0.08376074174680889	-0.09490512277905182	-0.0742922323479484	-0.1450458967019234	-0.08188530793595276	-0.19619890607764562	-0.08370761756808925	-0.2475365418183414	-0.07885406936418639	-0.30199598376881465	-0.06545041683706225	-0.20854263241239573	0.0015028324224114278	-0.13046857554925262	0.08594626078284126	-0.06207173504572666	0.17852966571625445	0.01022383444038652	0.26621225352551414
95	E. speratus	0.5271485820235704	0.02802151709720202	0.4302649153981701	-0.020557135943482352	0.3285418929926026	-0.07240548893303213	0.11957790940491247	-0.09106439737343716	-0.09262837768365217	-0.07399850958432037	-0.14441740585322355	-0.0670061320218078	-0.19546273611138223	-0.06368064295622736	-0.24632545092450842	-0.06512245005632183	-0.3004680958691597	-0.058971411249077996	-0.21390453475081547	0.003591417511296817	-0.13693598934293788	0.07648257771727171	-0.07064404850395642	0.16165837287006563	-0.004746660779619327	0.2430522829218711
96	E. speratus	0.5329489905347136	0.017394821915601225	0.4316901522096631	-0.016135355959405004	0.32978544422854494	-0.06626763024926136	0.1213362228296929	-0.0827348870727946	-0.0919445063354191	-0.06643996130619206	-0.14305722350474034	-0.0599845255541705	-0.19457271041295468	-0.06419311285982149	-0.24664926880952676	-0.06687872222708549	-0.2991551056658765	-0.06237821676725969	-0.22216316344332787	0.005677065143603388	-0.14381608130858115	0.07679189025715204	-0.07310345320247216	0.15466791177269004	-0.0012992971197152772	0.2304807229069435
97	E. speratus	0.5245360985024348	0.00672472468050643	0.42424495036813487	-0.0200106829927945	0.323941522389565	-0.06969821058704215	0.11888224831712241	-0.09119659280986953	-0.08517926582301796	-0.08372249087764423	-0.13646100668192312	-0.07934726871326521	-0.18498889818011433	-0.0747208070488433	-0.23807358362306374	-0.07231337403079768	-0.2881865224498063	-0.06697051819474886	-0.21755680304667588	0.01561628428788528	-0.1457495685500891	0.09595612199443997	-0.07728230592641613	0.17584660780003972	-0.01812686529615043	0.2638362064921341
98	E. speratus	0.5197159923643928	0.005606966270745695	0.421417103271448	-0.018663903512997945	0.321034539564172	-0.059485479972269245	0.11474574458144648	-0.0840647954052883	-0.09345479284207903	-0.06280027919480774	-0.144570822679488	-0.06699677719292801	-0.19335544645804506	-0.07717264639948979	-0.24555777831210795	-0.08269211942545446	-0.29449314320596887	-0.09189429062736251	-0.2184693808983254	-2.485295071981003E-4	-0.13940610391476338	0.08924306326187093	-0.06328628415789181	0.18103967528405238	0.01568037268720921	0.2681291164211277
103	E. speratus	0.5237964955364849	0.026767276335866105	0.4279533848739141	-0.03204413484272267	0.3297814846167835	-0.07921642462241135	0.12307952938134599	-0.094440875943063	-0.08734314841403688	-0.07428536292302454	-0.13926842799759317	-0.060888472190601894	-0.19004107412691496	-0.060683139160673465	-0.24140407261203062	-0.06826714499893542	-0.2897551758870849	-0.07059867151699886	-0.2176374561205784	0.0060633241019767276	-0.1399945196087119	0.0838262922627207	-0.0827557721262074	0.17161451413258738	-0.016411247515370396	0.25215281936528045
104	E. speratus	0.527764342464593	0.01376923944490642	0.42795901030852734	-0.01349128946358484	0.3282330381708722	-0.0690326906135628	0.12019942987823255	-0.08933504670030985	-0.08921325981124162	-0.07939986809101048	-0.14120488822012006	-0.06165316527834759	-0.19209854653885322	-0.06173743783556255	-0.24522662824628275	-0.06751034568334505	-0.29653645068343376	-0.06828162802204932	-0.21952815344794455	0.005936512793212702	-0.1405491942531356	0.07932267440992535	-0.07693265962298652	0.16843281045503422	-0.002866039998226204	0.2429802345846928
111	E. speratus	0.5139214932680343	0.01610569164456538	0.4181962694869571	-0.026940528639087066	0.32216731997052084	-0.07619364833894327	0.11578511933811748	-0.0899280238855893	-0.08995281891931416	-0.0811236513935724	-0.1410366549469204	-0.07804235067361057	-0.18964638975589493	-0.08084666690265363	-0.23998778850925945	-0.08064590303839708	-0.2907596447098752	-0.0787116520046106	-0.20878114660691333	0.004902966791842711	-0.13634943817732953	0.09650930732467117	-0.06651727094145773	0.1885875242267126	-0.007039049496665187	0.2863269348886722
P4 Exp3
N	species	1	2	3	4	5	6	7	8	9	10	11	12	13	14	15	16	17	18	19	20	21	22	23	24	25	26	27	28	29	30	31	32	33	34	35	36
17	E. sibiricus	0.3537277835176011	-0.04200807625095232	0.2933961886726977	-0.0959196801095489	0.22390348278338945	-0.13666885876837462	0.09342262036609475	-0.14485338497776856	-0.047287661682185664	-0.141515437926993	-0.16621800243235446	-0.12950521865571854	-0.2320107955930522	-0.09453703439941569	-0.2600490838144381	-0.018720732889958257	-0.3417410020349375	0.01464303842455944	-0.1675380197293685	0.03342735110218449	-0.15280313332403989	0.07132492668769644	-0.18494664694475343	0.09384685383582678	-0.13102037508105407	0.02835735997677636	0.03283033944945151	0.09180430633630257	0.06223313884250143	0.12487785970032829	0.034004792925090455	0.1436319536442258	0.27329389049540787	0.11669762785225708	0.3168024835839497	0.08511714641857278
19	E. sibiricus	0.34741659753773835	-0.03578386493733228	0.2942750401518343	-0.08834627446119024	0.23062175046849448	-0.1278227019292117	0.09314006875204875	-0.1422689842386351	-0.04913664545011711	-0.14061717319442776	-0.17448994794930048	-0.12842672050414733	-0.24636970120510887	-0.09465070053728565	-0.2751760295196579	-0.011907743396030117	-0.34821005920939885	0.011985995869915403	-0.16080798953237657	0.04272895795870374	-0.14691194396923568	0.07016332162968164	-0.1740201935509894	0.0784940733697336	-0.1290762260826951	0.033578627652119816	0.04095885821053065	0.09298943297130072	0.05969324098662214	0.11519093205095714	0.04112917743748279	0.11960609363144972	0.2737284940893394	0.11549813911604334	0.3232355088347896	0.08958858894835481
21	E. sibiricus	0.3534095114489628	-0.0331190056862858	0.2961439239080189	-0.08669192206722864	0.22931512691019956	-0.12545306047539379	0.0889193405032956	-0.14154247743111725	-0.047190492475709014	-0.14290600382954605	-0.16652165643295597	-0.1254506884016372	-0.2358778475340759	-0.09198654962909485	-0.26377129296970914	-0.01568633696716041	-0.3423377408771917	0.026289395001484417	-0.1797868310120775	0.02821560208544798	-0.15899664077619552	0.06522578569759373	-0.1907398814290451	0.09458414783118828	-0.13174875868223235	0.020884461263600225	0.043015294633943435	0.0747070711206347	0.07027876780292683	0.1146375775171869	0.04803113893079372	0.14211747875714678	0.2741622018100548	0.10919717330679356	0.3136958362409962	0.08697735190638752
27	E. sibiricus	0.3545922833000072	-0.03656720903993929	0.29154513661702736	-0.08819370785221242	0.22350899477110084	-0.12738503051478678	0.08566092731869347	-0.13957797242257425	-0.053831804256154185	-0.14422510927888588	-0.17614885977580505	-0.12884797545087193	-0.24056719894753892	-0.09458287347540995	-0.262637856136052	-0.015408005558126554	-0.3413929550820618	0.020138563539058046	-0.16372436880518842	0.02575357552092266	-0.15220950648926634	0.06465430073399506	-0.1906045872263766	0.09706725746455225	-0.11729279777022972	0.01911900035348484	0.042740482165270974	0.08211052719267442	0.06483480847266893	0.12146264385948843	0.037095169223098134	0.13939779443654157	0.2795163935859325	0.11808900777214332	0.3189157390348739	0.08699521271994662
28	E. sp.	0.34932136734620495	-0.0442790504800749	0.2889820239854065	-0.09309228606954695	0.2216329415325063	-0.14345339783735395	0.08227445325066712	-0.15862539488429805	-0.050245391368027886	-0.16141100761053745	-0.16224325436222803	-0.14161626680090442	-0.2330774953527855	-0.09989831915375441	-0.2601049226651091	-0.00522647783955435	-0.332578437677038	0.02265446533346728	-0.17435446119888237	0.038344230070753174	-0.16012738982820918	0.0744298196396612	-0.18464267131863585	0.09102437565820093	-0.094429373267299	0.01897570138697069	0.03135415355079061	0.10257189116354498	0.056401902599370446	0.13065191966560094	0.03783319259148446	0.14842168863111307	0.27090598651766246	0.12458576261578226	0.31309737566412155	0.09594234651092923
30	E. speratus	0.3429438128279543	-0.04165031251068598	0.2923564287708635	-0.10120294119200132	0.2186880071540498	-0.14873362384721944	0.08531748150508274	-0.1608182165363568	-0.04485023926894148	-0.1603912435486527	-0.16694781292100364	-0.13684558193205063	-0.23150081863227298	-0.0973119988388817	-0.2563444737247288	-0.009893209039836405	-0.3346951748753187	0.01797104704129196	-0.1602524453803021	0.03422964715879233	-0.14803040862324507	0.07369658706458035	-0.18425617209031375	0.08901850075491516	-0.12215738252693711	0.027365046784078	0.03381659102772763	0.10481886275880736	0.057407505852276476	0.13459188895914287	0.03190143643090345	0.1523039943369338	0.27369522678592173	0.12160087008260562	0.3129084376882836	0.10125068250453725
32	E. sibiricus	0.35467692769202463	-0.042447118144156595	0.29963889175653513	-0.09256827085522845	0.2262550028580208	-0.13705257905146884	0.09508395721912943	-0.1463751426155997	-0.040639998631417235	-0.1418841432440463	-0.1657560812171252	-0.12779924691504368	-0.23420860309505753	-0.09352130457426827	-0.26027584394637315	-0.016115129511375233	-0.3409816739127162	0.012585514933664249	-0.16767237519014977	0.02822074717380096	-0.1539843907367064	0.07309241950221976	-0.1895675043537371	0.0995376738453928	-0.1339483398642629	0.021277806656375176	0.03351871877379574	0.09222204683180105	0.06288372972210268	0.13102180532883514	0.04261489001968849	0.15254632422221912	0.26548607375126493	0.11010463520767122	0.3068766191549839	0.0771539612092075
33	E. sibiricus	0.35453549493849296	-0.05590984609483298	0.29641768741689545	-0.09532836400516809	0.2258967306522206	-0.13799860944744402	0.10274266984702166	-0.14667205648534254	-0.03325265824838536	-0.14510474341865695	-0.1545858325781175	-0.12568103681713905	-0.22496205689332388	-0.09613404144992493	-0.25578995391099074	-0.021332430590181764	-0.33112294303834633	0.010339321624987158	-0.17221617539606984	0.03136737161114747	-0.15727192543126445	0.07979718556616419	-0.1946803455964737	0.10966857045839334	-0.13146308324311315	0.025083624734277426	0.016780335065041264	0.09486634422204324	0.04551940806672994	0.1344649695451923	0.021415411416113566	0.16265582433425113	0.2815534609770512	0.10380625149438855	0.310483775956518	0.07211166471784572
34	E. sibiricus	0.3369202750458429	-0.04303232029883096	0.28603982877695056	-0.09317830587238664	0.21642505834279455	-0.14760753325289988	0.09530483491827563	-0.16049920168194798	-0.03233176272356365	-0.15785758989335918	-0.16471109900537245	-0.14210505213290486	-0.23622088649191356	-0.1038952343749702	-0.2603181118743999	-0.016133679217549067	-0.3426228942822152	0.013047081413145895	-0.16912837578473133	0.03664471775512964	-0.15207220273410002	0.0756261836716152	-0.18392907967962197	0.10003722175741156	-0.13328781906415027	0.030853043089505632	0.05136945447146107	0.10793479656648988	0.07455057326915135	0.134536795734617	0.05099744719871841	0.1541089722800486	0.26273658713590375	0.11739892161077276	0.30027817248097055	0.09412118284611243
45	E. speratus	0.3495135212482472	-0.04167865528011939	0.301078101814204	-0.08832958616567016	0.22615793462065387	-0.1296658579354199	0.09657062036785335	-0.1398712398475108	-0.03904132769200521	-0.14355109293730675	-0.16582276038609073	-0.1331696619030483	-0.2403255828662757	-0.09342913661749064	-0.2654876723137798	-0.011304273233187681	-0.3360677307761276	0.022181909658635396	-0.17167541059196031	0.035050560612969996	-0.15684104898632656	0.06755060504250673	-0.18264624215633946	0.09278576051611942	-0.12010474229594113	0.03057687202858977	0.03083567890661162	0.09187859694034815	0.044568708931953	0.11801814746399766	0.02205323028829977	0.1343496928792095	0.28006660238854014	0.11247318662812426	0.3271681194984827	0.07613417214925228
47	E. sibiricus	0.35843171274438335	-0.03229567519994102	0.29763199558685116	-0.08387561334149456	0.2285176404096465	-0.12628830902445431	0.09166984840556436	-0.13927123376083023	-0.04629703896598743	-0.1408508802238433	-0.1717526008616469	-0.1277394581671126	-0.244751074682932	-0.09266236854597823	-0.27093889446291614	-0.011054824799355836	-0.3401549591149379	0.016009674749839414	-0.1708483934166622	0.0333079621384189	-0.1497948487426417	0.06966911320412689	-0.18388303299782577	0.09575862256254514	-0.12284341718328644	0.02156810892577976	0.03368633449486959	0.0809210224905845	0.06081493794492197	0.11312650606515295	0.037136974082943	0.13468162948781437	0.27559994710206126	0.11042793078386554	0.3177748696575958	0.07856779265488287
48	E. sibiricus	0.3529583527692177	-0.030238995302807492	0.29440224673678916	-0.09065337020594194	0.22171354821010397	-0.13696352342742876	0.0880996976306195	-0.15550847728002323	-0.04805190937597646	-0.15391133431780385	-0.1729580514709994	-0.13969145394803528	-0.24534925703260957	-0.10027447368180889	-0.2661597422332854	-0.02135604571342667	-0.3284145818963923	0.018273932266385212	-0.16865322271794225	0.03364905186712165	-0.14854639764918018	0.07562589470945025	-0.1723443760416032	0.10434580955654217	-0.11834125021176525	0.026664176678184052	0.03541130898884633	0.09699877277898444	0.05564596087792481	0.1251203506773082	0.03998054104903429	0.14930237237912486	0.26757645888491377	0.11390789399188694	0.3130306734823045	0.08470941897228798
49	E. sibiricus	0.35311909930469654	-0.04246262154089017	0.29698298358694086	-0.08985776506562346	0.22245366971678215	-0.13168494336895603	0.08816121687002353	-0.14280161289664858	-0.049131468897491176	-0.14537368028148923	-0.1678907675425456	-0.12884799046532985	-0.2348063689665921	-0.095781825456044	-0.2619494606313818	-0.01885933270358507	-0.33577097053025895	0.010813491185507382	-0.1683431733563245	0.035961795011849436	-0.15537006201447395	0.07373694300846498	-0.19065565335465845	0.09383997214606346	-0.12786938038731888	0.020777961858613987	0.04386017135136058	0.09889383015358774	0.06565346273880379	0.12568188958033738	0.0323176758924944	0.14475338851637232	0.27110952029308316	0.11193072958644931	0.31812950592686035	0.07927977073131995
59	E. speratus	0.36000267692028337	-0.03866982418854785	0.2950146124321415	-0.09048957913628228	0.21621797587427583	-0.13666874478259977	0.07517178453307087	-0.15035101924278083	-0.05619806242113834	-0.15106844456858298	-0.17299780855138197	-0.13277412032507085	-0.2362298265499179	-0.09588440618711268	-0.25514456006207575	-0.012633401494161499	-0.3295150480604365	0.014253122303730617	-0.16997036144340597	0.030842616152688258	-0.1534063224228946	0.06751230884347584	-0.19009753043237737	0.09005045468422762	-0.1065397458445847	0.024301593699908683	0.032592610399126615	0.09667313856000487	0.05992895590759922	0.1287858515377204	0.034014384312928886	0.14844986681018446	0.28109729340109824	0.11669935911131833	0.316058972007688	0.09097122822187947
60	E. speratus	0.3613888065513561	-0.04073792314485376	0.29401237656801743	-0.1000415153176988	0.22081798385936174	-0.14374183364012375	0.08435693232004249	-0.15437629161334532	-0.049321899666538854	-0.14675999667111742	-0.16433444339280753	-0.12464378002105657	-0.22832540940992818	-0.09109250335986832	-0.2536192287714356	-0.010596478022177502	-0.3419683898294891	0.012552337105284639	-0.16887545436464507	0.03361809707380656	-0.15688429502621123	0.06908158330452299	-0.18897955002366762	0.09029073196475974	-0.11331522052099866	0.026486588017796204	0.028608001051127978	0.09058454965806512	0.062673417473199	0.1278033559665127	0.02953457150952928	0.14676470586777685	0.27257730535405816	0.1249106324366078	0.3116544963190301	0.08989774039510882
69	E. speratus	0.35046766759159076	-0.043540796817201854	0.2887282095326387	-0.09334798253727197	0.2153022309499977	-0.13850711601483584	0.08678004770104908	-0.14734909908572436	-0.04753100040665072	-0.14917375641745478	-0.1674152030881863	-0.13358487274736283	-0.23335202745153216	-0.09760079277740145	-0.2544022283709288	-0.017673481678789273	-0.33004243850957116	0.003924957834187226	-0.16438049407583005	0.03350652343095937	-0.15348699946049188	0.0736368635022904	-0.1910036906308073	0.093681086376208	-0.1319080120922584	0.019226142746050376	0.03417424514132267	0.10283448663081986	0.06261704789380519	0.14000060109964008	0.03965628072384159	0.16199063489917534	0.27533558994554275	0.11936893888786572	0.32046077460646816	0.07260766266884641
73	E. sibiricus	0.3489609146524279	-0.04267070872250313	0.2936021896805286	-0.10108508988877161	0.22797212043198306	-0.14706855242688013	0.08870147562823702	-0.16165184600925156	-0.04940843780050505	-0.16367489370683794	-0.1657828393093167	-0.13874913189095603	-0.2317552049417311	-0.09667659944471804	-0.25089552415778604	-0.01337595727051704	-0.3267178907765071	0.021815343337718604	-0.1611473230414913	0.03268120005341958	-0.14423554453570658	0.07670215527154105	-0.18667316176271675	0.09643788521036775	-0.13389886435665616	0.015437511690547284	0.034975428785266924	0.1024517333973376	0.05911453232588571	0.1436721851283544	0.030485114633682045	0.1675599832795031	0.26195313156858707	0.12331297340760596	0.304749882975818	0.08488180858404006
75	E. speratus	0.35706059499223025	-0.04632629493841239	0.2985582249145606	-0.09420477990855629	0.2302837995807811	-0.13977232881579876	0.08697481537418358	-0.15601207041340512	-0.046088802727786024	-0.15076657331586257	-0.1671314283320658	-0.1301274770669396	-0.23321056173076027	-0.09314995844077385	-0.25679279874633043	-0.010568087734410841	-0.3333919122385799	0.015848811995145123	-0.1662152347838517	0.03586295572943916	-0.14870170378189557	0.07295170103632395	-0.18341256488065197	0.10166496104732665	-0.13147799054653503	0.026023520460620914	0.02959522342900999	0.08934633920678206	0.05667828952599879	0.12280663307383846	0.02832506953224518	0.14015745836363053	0.2679355686885238	0.12318953763401502	0.31101141173092395	0.09307565208703755
79	E. sibiricus	0.34936125327014267	-0.042873330415584	0.2965829633398699	-0.09389025024996053	0.23150104876674266	-0.1343632386202534	0.09260495186064632	-0.14677610760755042	-0.048203426691380835	-0.14761780831272947	-0.16464299905721808	-0.13002043722690254	-0.23139610625585127	-0.09371750464662604	-0.25877141319725194	-0.015246071960198893	-0.3409864985329194	0.010431485422022171	-0.17612503465860666	0.03141357307568929	-0.15305554853269132	0.07129619925492052	-0.18321201649820765	0.09896869128808686	-0.1288638896292463	0.027159753358385774	0.031468370840500755	0.0921618287333751	0.06473834822017505	0.1276624757759648	0.039263984220290565	0.15240931749070752	0.27070525171456217	0.11385213150467341	0.30903076082044356	0.07914929313598003
86	E. speratus	0.3497214566687411	-0.0469289162464533	0.2930079893365571	-0.09717582676510232	0.22539887757712412	-0.13727077131011317	0.08491779497576432	-0.14867381276175756	-0.04323486672333164	-0.14617505599908825	-0.16274027910646577	-0.12903324419964843	-0.22912186123781647	-0.09812731892788983	-0.2554458691437146	-0.01846724939863207	-0.3431291491428973	0.019352574810347578	-0.17055444424668204	0.03764587890985131	-0.15567670421978025	0.07189738511646178	-0.17972629780416705	0.09133718421033701	-0.13083402256272605	0.027293960055814328	0.032311361560385665	0.09324358110880693	0.06068989970737021	0.12562642383041078	0.029552989547096967	0.143205697066292	0.2788939494582089	0.12051105685846773	0.31596917535633284	0.09173845364189526
88	E. speratus	0.3428800153266812	-0.034362412323479544	0.283784520186666	-0.090096977695499	0.21913149965265885	-0.13558238285076082	0.08643144772353915	-0.1523303632070811	-0.04857681455047702	-0.1568299300567757	-0.16719996167955775	-0.14568677881823186	-0.2405373387182282	-0.10585610351169873	-0.26509154528973355	-0.01120989055621481	-0.3495953820464176	0.01794811444902865	-0.1641679362209677	0.036148164861793085	-0.1399021201066034	0.07562368304269806	-0.17993384671367135	0.10086307429332164	-0.11483785400453095	0.022050709400333747	0.038688923974480635	0.09500306077612343	0.07171034913013058	0.12351297979802114	0.04469509889351267	0.1478266041042734	0.26553050749047996	0.12469519904581558	0.3169904369520387	0.0882832492483332
89	E. sibiricus	0.3485900872622849	-0.0425090616253343	0.2886071523525121	-0.09701606392974176	0.22476426625040158	-0.14229780618493934	0.09020682982400836	-0.1507487318721831	-0.043031836035497345	-0.1494538439774612	-0.16149664651307255	-0.12977947469372425	-0.22312348450915032	-0.09938853446000478	-0.2542476804299543	-0.02078297693208757	-0.3476126727504129	0.004120072979996781	-0.17136985987495487	0.032626647906739706	-0.15238344795716968	0.07903795979161933	-0.1953909447503443	0.10702776833551411	-0.12371674606019367	0.03642259858959259	0.035864730553417976	0.09473360134015045	0.0681618875888847	0.13056140395725543	0.03780326738479964	0.14975770901395907	0.266029751831337	0.1176981412558772	0.312345345833104	0.07999059050477136
90	E. sibiricus	0.3434456300895522	-0.05468715440215012	0.28901844168436486	-0.10125938761080772	0.2243788637945645	-0.1453331741189659	0.09517069789203897	-0.15735133174218527	-0.035370373010149864	-0.1541615524350482	-0.1540324664682185	-0.13707063611415612	-0.21749460308876709	-0.10269411482282208	-0.2526347125287366	-0.016784732407142657	-0.33491937462143484	0.004539950602655093	-0.17493355692288298	0.03579242313930084	-0.1602821160677339	0.08029160656912492	-0.19546149788598294	0.10475613943011763	-0.13137953313552522	0.035705059429588154	0.022223678168012	0.10490556924014907	0.06766120045556126	0.143439353512201	0.04437861219691633	0.1654055137427044	0.2622157154541279	0.11424921303317415	0.3080153939942938	0.08025725495426267
91	E. sibiricus	0.34546158771750335	-0.04429887269236601	0.28511371776427985	-0.10080192039827668	0.22111919846230077	-0.1441916125901845	0.08742014281907531	-0.15878572389324344	-0.04736841714546468	-0.1596515566955602	-0.16492601390938466	-0.1432581204494872	-0.2263270545077306	-0.10870336981723763	-0.25688167191872624	-0.01838003851529265	-0.33441165273168405	0.012500076460082443	-0.16753395680554034	0.03214900860824084	-0.1487524613836091	0.08179958738205632	-0.18568850914251375	0.10261444606215285	-0.1268885637192781	0.03188666252865795	0.03330417546663633	0.10249422012143224	0.07192001681497553	0.14235417247316934	0.04805486375330551	0.16067550794343344	0.2637327861654407	0.12541866047936223	0.30265181230041427	0.08617887299306048
92	E. sibiricus	0.3557850316717838	-0.0304047191498677	0.2972474626395103	-0.08121477288981338	0.2259681493967287	-0.12757729102009144	0.0866415619877099	-0.14144827795338755	-0.05171295735635669	-0.13953993608338638	-0.1706594397665444	-0.1236501585654915	-0.24224239285838256	-0.08684181956322706	-0.2681272382694881	-0.006452624017915187	-0.3472070166048268	0.01527956356620716	-0.16651717785124526	0.028627672685447206	-0.1520244276394544	0.0654477436554784	-0.18037995840381416	0.08191249818404658	-0.13098753270614405	0.025633803363672027	0.035907923609051345	0.081900611694907	0.05888563904226518	0.11337634788491477	0.0430466087019022	0.1270698814690424	0.28176907752722924	0.11438615019428924	0.32460668688007543	0.08349532654517529
93	E. speratus	0.3521116475773104	-0.04192649271090519	0.2912250446076394	-0.09774613547766109	0.22610176041895927	-0.14160571042450504	0.09686400647622181	-0.1535238682375189	-0.04385617494636871	-0.15536851588949446	-0.16382178391548796	-0.13824499879897928	-0.23269646831954585	-0.10220650921061698	-0.25577605823206057	-0.01180806998915198	-0.3367384542192532	0.02187488083689465	-0.17295981585859072	0.034325420486117655	-0.14552815225902715	0.07513912819123192	-0.1812099659923936	0.1015536545181257	-0.1252729862809715	0.03396117578148104	0.025196855779318777	0.09141984418808248	0.05751647030353977	0.12746740558692543	0.0289921593506272	0.1486163568898614	0.27174746218683743	0.11924292863012728	0.3081044533232453	0.08882950562998601
95	E. speratus	0.3457143250663186	-0.04743197790689247	0.2939632026990203	-0.10016249956047935	0.2303294312639373	-0.1504518142408532	0.0932249063984728	-0.1645146472791848	-0.04483048422969817	-0.16124031376721215	-0.17006347643991915	-0.13746116784556356	-0.22357856217150412	-0.09904189035311561	-0.2502796754898967	-0.009917684266267317	-0.3361596226370678	0.019021850324705603	-0.1647269085029483	0.037074295299286776	-0.14746738851894886	0.0804489104526619	-0.1791480577928814	0.10511295316107963	-0.12204563515972244	0.026743322417185675	0.024575237943564372	0.09481104197335036	0.05184010012309109	0.13368309617983615	0.023946177296888835	0.14956905453646727	0.267508124941904	0.12864939084538807	0.3071983052093894	0.09510808002960672
96	E. speratus	0.3500721343530345	-0.038993649638500424	0.29531270480416516	-0.09717849219532079	0.22900572515960954	-0.1453513528674602	0.08830645672158667	-0.1575129343576701	-0.043794385845621925	-0.15468164286446245	-0.16183826323218134	-0.13470626752401102	-0.23027456593978876	-0.10020529395201785	-0.25941267721447786	-0.009848823585708585	-0.32790542639853604	0.015657295270510588	-0.1735298199327205	0.037454080229075926	-0.15029960399858727	0.07419394104296345	-0.182563522344954	0.09885037717979825	-0.12595494346318287	0.03367404328061564	0.03263096257055203	0.09924393903524573	0.05421737781580271	0.13167261285275078	0.022300473369351047	0.1449171432760827	0.2679922506189973	0.12325723208112999	0.3157351229569511	0.07955779273697837
97	E. speratus	0.35574351940958215	-0.055051827038895725	0.2977807430694039	-0.10033349893083884	0.2373953440265264	-0.13910126898279226	0.09632236939939041	-0.15171390436913346	-0.04512332890381231	-0.15273403418662534	-0.1662499988067795	-0.1287949537108603	-0.227132165504173	-0.09447571537679542	-0.2506473739810983	-0.014627663155286075	-0.34138025871593414	0.024929247181326122	-0.16886221479399463	0.027922260368378672	-0.1503671039374592	0.0757944777797013	-0.19234711519116063	0.10118058636514311	-0.12164413247577238	0.018117786318830795	0.031242695034285464	0.08637304957434955	0.059967384217356604	0.1320644871235862	0.027900149421199866	0.1641308716692556	0.2602427842266618	0.11792340892047044	0.2971587035057782	0.0883966904501852
98	E. speratus	0.3504202665680154	-0.03949698351367634	0.2880626071753368	-0.09682132330155131	0.22309192010269369	-0.14101614605598717	0.08296143658899949	-0.1530089566725009	-0.047904724679581734	-0.14871726845765715	-0.1651266740797738	-0.13301039727034125	-0.22250790171706963	-0.10106962534555156	-0.25524871135576943	-0.010537705383324075	-0.33887747028132964	0.01412874614958351	-0.1659165383778773	0.025845376858994854	-0.15053551028881018	0.0766573153082985	-0.1899013624591198	0.10444847585337376	-0.13088063269547492	0.021904534322551173	0.03530940461056066	0.08275147566663524	0.06359855796442711	0.13306622118634626	0.031758555595137794	0.15597183329172293	0.27640886202639947	0.12016957317264718	0.31528791530323574	0.08873485419043642
103	E. speratus	0.3330009340155744	-0.03722455621780364	0.2844096476692513	-0.09872075852942105	0.22440322595423953	-0.14945941557135212	0.08893912289371418	-0.16724027467153618	-0.04391147835590785	-0.16443084554613208	-0.15911689132840767	-0.1371424080666167	-0.2210871175147913	-0.09764583493124916	-0.25010884781039	-0.008937647911120165	-0.3422586805116459	0.013661474827455292	-0.16931133727606468	0.04691277703250729	-0.14856074181014822	0.07448193929401065	-0.1841637857871703	0.09143982063749233	-0.1386023677548433	0.024502616950714054	0.04210743016372631	0.11137414708753829	0.06518017867297528	0.13263054963237067	0.02943439210189198	0.14984384766903394	0.2698827664427841	0.13004540920483154	0.31976355023521214	0.08590915910927685
104	E. speratus	0.35006083206401684	-0.04971859261986218	0.29354827020136165	-0.09962060790017803	0.22537068057152776	-0.1439997650826147	0.08856005689956772	-0.15589809533609578	-0.04164902933040407	-0.15029034289867865	-0.15514518262710958	-0.12616727837405362	-0.2257441771448432	-0.09512064888308067	-0.24877120390825547	-0.015382735821969612	-0.34271133896914385	0.013062426971191629	-0.17290327970790764	0.032236360451828844	-0.15661944412687012	0.07304694500651165	-0.1936171309804074	0.105836771468493	-0.12619800268344689	0.02355429980548891	0.031873332930192004	0.08843361832239016	0.06375688605817575	0.13188468754067909	0.033591034257704405	0.15631394053531322	0.2684756841802493	0.12456376275009018	0.30812201231559244	0.08726525406454659
111	E. speratus	0.34680185465878666	-0.04313616752917411	0.2888574251799171	-0.10193262585631421	0.22035124161572306	-0.1507270076519101	0.08307743343215138	-0.16383025850739247	-0.053883511321896616	-0.1619945310738335	-0.16776555340357524	-0.13932908385328113	-0.22543039341968285	-0.10195914439094377	-0.25022618713344447	-0.012311647124825825	-0.33587347447106985	0.020389413796981448	-0.15958882394598378	0.02869745975483157	-0.14364655346435362	0.0756625573074923	-0.18698432481516652	0.10514516287055162	-0.11831432859190633	0.02477788340669207	0.03490703099441059	0.09623003852376832	0.061463879358648624	0.13481092491103874	0.02773038318947799	0.15683143353652373	0.2693948942393176	0.13192077784235445	0.30912900789864634	0.1007548140374405
P4 Enp3
N	species	1	2	3	4	5	6	7	8	9	10	11	12	13	14	15	16	17	18	19	20	21	22	23	24	25	26	27	28	29	30	31	32	33	34	35	36	37	38	39	40	41	42	43	44
17	E. sibiricus	0.06233254180996352	0.34450464517203516	0.10014812162959034	0.17473722863366153	0.09454520034884836	0.2634614629171879	0.08131644222258017	0.15318494463064544	0.07300673663796131	-0.007942714359261669	0.054348644654639205	-0.02972276710471935	2.995832832630857E-4	-0.10014074007953701	0.05485871620973919	-0.12384984399653486	0.056240689577426804	-0.29489086645235907	0.07308399513573316	-0.2073586603457519	0.03696126888467878	-0.16594140797926404	0.05006889628257483	-0.22948270469142173	-0.017045833500700616	-0.17842303773715873	-0.046998031811457605	-0.1706500436704424	-0.08459342398270543	-0.24943178639598668	-0.07365413424957598	0.0226972348659874	-0.07361719053764826	-0.1119135724682556	-0.09871357056298374	0.033156133694810803	-0.1191229042744005	0.015560333333827694	-0.08042742992591967	0.3262672406809356	-0.10148567339529693	0.17198394682309676	-0.041552644436310016	0.364194974528505
19	E. sibiricus	0.05995306874168517	0.3501716676093143	0.09145467322454578	0.17150459610630286	0.08515895805815883	0.2639347560533936	0.07182806707338417	0.14929522625889013	0.07131734443250573	-0.003838263523442749	0.051740040294352606	-0.029853765393888045	-0.005582742598324728	-0.0993304750993504	0.05854273138847878	-0.13123997137685037	0.050055193570045904	-0.29480116588910776	0.07117442498004772	-0.2117150653677211	0.038531633583727395	-0.16856845586744146	0.04806458554954192	-0.22870939190075446	-0.00957789720743843	-0.17884834910882802	-0.048227204711778396	-0.17069796381256724	-0.088599976274972	-0.2500048451986251	-0.06798549328052736	0.018381524602471715	-0.06843241236189003	-0.11597952023153732	-0.089982650723815	0.03521286521376865	-0.10656803147855667	0.02022347966142215	-0.07829774677041039	0.3302175376432901	-0.09338797229446621	0.1769157704638979	-0.04117859319429419	0.3677298091573623
21	E. sibiricus	0.06347903351064524	0.3592725309883997	0.09018498277077286	0.17306241479279544	0.08818345282653228	0.27009981684404155	0.07124902301430036	0.15185389417384082	0.06249634087373882	-0.009999007356251496	0.04334646848353316	-0.028545043095648134	-0.006754574315706804	-0.1049301389412812	0.04680450422291628	-0.1198663082117292	0.066089265291077	-0.2968458509893215	0.07026173955597947	-0.2065564044017275	0.029541861088499814	-0.1601979528867189	0.0509209205243885	-0.22579769261468924	-0.01494301917409794	-0.18234698965457918	-0.05092800377409423	-0.173719802941875	-0.09269678167826927	-0.24827532312320894	-0.060723788400999595	0.010286707834703892	-0.07065710170975802	-0.11856538866033453	-0.08379019398216861	0.027756137545396582	-0.10094289452430019	0.009342541144942113	-0.07137278438514111	0.3341244913007657	-0.08610759523562281	0.1735323545260974	-0.04364085498222578	0.3663150137263821
27	E. sibiricus	0.06460598941259492	0.36224548420390773	0.09063110294134638	0.17580219494155808	0.08945638975859585	0.27058641111603965	0.07315023733055445	0.15520079207209253	0.06890617317335933	-0.0159120155509302	0.05070117128449046	-0.03468765489260854	-0.0075317078524292334	-0.08111619162317883	0.0537579417053141	-0.12036252375904347	0.05245835329561175	-0.2965348042584119	0.07324471282070225	-0.20715986704096082	0.03238413395773404	-0.1676829279167381	0.04772378806432094	-0.2302896856230204	-0.011802169216532744	-0.17891880184832534	-0.04871124683626453	-0.1719905277922959	-0.08867604956174202	-0.2371363300075474	-0.06472168079553758	0.005598349508534904	-0.06564179782037297	-0.1162390906759406	-0.09081633419070266	0.020161995770344193	-0.11061703499467129	0.0015952558499546278	-0.07328662784628606	0.3317526647803	-0.0979676497981315	0.16948701693134768	-0.037247694831954434	0.36560025581492184
28	E. sp.	0.06909640879207694	0.35805478284088993	0.1000930710862255	0.16085689661835484	0.09402583685718999	0.25865170202629495	0.07997893696955463	0.13600826012932615	0.0811993367307358	-0.02521050785749427	0.05568311209981014	-0.0521115904911857	-0.012541053068467908	-0.10143233970681667	0.05802001515267187	-0.11718342413907684	0.07528855594030859	-0.282367704805074	0.08232887834590144	-0.19954049171549854	0.041091449705241666	-0.16421619908972054	0.0608493827618157	-0.2231892863304482	-0.017441856324583817	-0.17559055815833252	-0.06048762435599024	-0.16811576428134298	-0.08503908851883979	-0.22510375674143834	-0.07937479618695592	0.008972640643185321	-0.07863581038299507	-0.10482797219765964	-0.10692472312715026	0.02822593700069786	-0.13269104905539209	-8.081937228934938E-4	-0.07471349993828823	0.34123641417460787	-0.10878850777711241	0.17496988663761864	-0.04101697570575695	0.37272126916600656
30	E. speratus	0.06736028597717915	0.364705280110738	0.11403156525079103	0.165435419176681	0.10706263989881304	0.26875874892841234	0.08685167265199055	0.13921329728083154	0.08284797411773681	-0.016070298526381598	0.05556438842789953	-0.03389903474543169	-0.00376253189021215	-0.05963832252364127	0.05619686772862549	-0.11400197922024591	0.03627922499927633	-0.29270645236677295	0.07156969509821197	-0.2054636520765078	0.03745841173578448	-0.16205964954655416	0.04397844584269115	-0.22708896936912817	-0.008199121710920868	-0.16874385611212014	-0.05083287336984923	-0.16342006291683414	-0.07618302630161972	-0.2503795528674939	-0.07085421980415767	0.004189884329003498	-0.07433913326409203	-0.12220210973509918	-0.10297264777556307	0.02346523892293178	-0.1240525636570243	-0.0015821884890284688	-0.09637031175559266	0.313103211931963	-0.10950402544983621	0.16042821810129768	-0.042130716750131025	0.37795682971338107
32	E. sibiricus	0.060422322501701944	0.3511430841491525	0.09474399720944587	0.17720783468804321	0.09184950844861617	0.26823663830442546	0.07327911769097445	0.1570734407186911	0.06964150094837591	-0.00435355444090792	0.05090806421640134	-0.021094316029941707	-0.006897400173887975	-0.0995698450353717	0.05244424124868041	-0.122149100210396	0.05811529365397305	-0.3013284024000099	0.07294108169161459	-0.20918751607018626	0.035757237984617836	-0.163703466215411	0.05233221890648366	-0.23105817398428286	-0.00940290907469453	-0.1785201828766562	-0.05077555722308971	-0.17069735776648948	-0.09614904438091457	-0.2515510231780298	-0.0696993949159261	0.018807148353834565	-0.07160751104432793	-0.1168460105248881	-0.09151633173664686	0.03386583567013705	-0.10969813065930167	0.012574903099170656	-0.0765518134222078	0.3201648525301193	-0.09604825673478551	0.1683313377477342	-0.03408823513510202	0.3626538734712633
33	E. sibiricus	0.059664256029286974	0.3546689168005587	0.09894493334196651	0.17103842853527723	0.0914945559071187	0.2640192645173531	0.08068138514701416	0.1567020724400171	0.07550348922803093	-0.005169192713987157	0.05637429385410077	-0.022529492436791202	-0.0070302529808741986	-0.10897498411919966	0.05328485807695547	-0.1174020552517713	0.059928399157489674	-0.29247750007813467	0.07007820308649101	-0.2041239275445558	0.035076856492982	-0.16896326905455855	0.0496993979509066	-0.22887447652237364	-0.0124605990161493	-0.1828943143393127	-0.05165978654560595	-0.17549582873818323	-0.09606877221877977	-0.24885160016940522	-0.07289405276906034	0.02256261137448169	-0.06850390579493551	-0.11177670730488001	-0.09506218392098542	0.03426856745737899	-0.11167639115308697	0.014331161126141901	-0.07945534156705239	0.3225561681363927	-0.09911529571554396	0.162290829817581	-0.036804046590268855	0.36509532806797074
34	E. sibiricus	0.059914666764377275	0.34845303772475766	0.09723547430389928	0.1789515428791402	0.08818649446569415	0.2678181078307724	0.0784735614247716	0.15744924558178508	0.0738542986274586	-0.001274939738177737	0.05553809333956632	-0.019301622867837778	-0.011610402409855308	-0.10299732402443244	0.05673794695541043	-0.1291346209517602	0.05306830014488466	-0.2934366825639668	0.07396355723515213	-0.21138456019539398	0.038121431924385746	-0.17594756051181032	0.05136459085710741	-0.23294220382586928	-0.008080835009564212	-0.18606112573610206	-0.053960110578669014	-0.17447949588204462	-0.09223055652076734	-0.23837137291444987	-0.07017279800119061	0.02122880753406297	-0.07343614490917351	-0.11244065835454209	-0.0906340136927522	0.03536012129791707	-0.11047115529099484	0.017590589441239694	-0.07835385470936837	0.321736630025668	-0.09700427180462823	0.17090812084189952	-0.04050427311574395	0.35827596440914466
45	E. speratus	0.05785438113755531	0.35830285747582075	0.09541950546482422	0.17041303786751916	0.08718319855872267	0.2674818596389444	0.07994204004584504	0.1477144625707763	0.07240938051649325	-0.00985894118289892	0.05702796459822149	-0.028172042238549987	-0.0021328902232573554	-0.10184656502975593	0.05464617136115145	-0.12149580556620822	0.04440951554809097	-0.2995350500067995	0.06681602448034213	-0.21050035650466137	0.03610112993695682	-0.16519051851880362	0.044784776811846054	-0.2300804728618105	-0.008308512500644141	-0.17881056866519765	-0.04510816358911303	-0.17564976744979885	-0.08791985548964397	-0.2416057642695924	-0.06786667630130147	0.015257251445971022	-0.06747541189651332	-0.10980217447774078	-0.09015402996793581	0.032307098600114825	-0.10706619324416344	0.014849872780219008	-0.08174920240731341	0.3269241844522903	-0.09408989787729438	0.17169193947612765	-0.04472325496286919	0.3676054624640344
47	E. sibiricus	0.05748966120837774	0.3578566870324511	0.08957081784824358	0.17023154121731598	0.08401056468295251	0.264709553118457	0.07128448882320652	0.15143949649631705	0.06949850230176147	-0.012048314096071582	0.05268191601677194	-0.02692869449190537	-0.004779637653123826	-0.07488187691425793	0.05569832145977053	-0.12625696910782044	0.05122502086958478	-0.30249770445809776	0.0735736670417092	-0.2135581624276171	0.03726191226932434	-0.1678362085513205	0.048701708857640795	-0.23496098907791949	-0.009801546155079575	-0.17914471480069255	-0.05097474874262464	-0.17541928697591397	-0.08952214625703134	-0.24139646694994593	-0.0682706192500303	0.016284835247227847	-0.07038937162968564	-0.1118179284636425	-0.08833688469399145	0.0319805707160359	-0.10543878992329164	0.008044429539589889	-0.07503519465044615	0.32905133787991225	-0.0902380207101972	0.16637248350636422	-0.038209621713842	0.3707763815615336
48	E. sibiricus	0.05785865286308062	0.35703926675114783	0.10171284751088516	0.1658549424486549	0.09296311378918765	0.2656855021774996	0.08311477360948671	0.1434404090778792	0.07731784051249094	-0.01163555069291116	0.06193397667974946	-0.027041580051214143	-0.002978858984964878	-0.08809967097048499	0.057241136422969685	-0.12614681003873882	0.049480627142164564	-0.2854665758354853	0.07403363541582678	-0.20984020252965438	0.037752351775246856	-0.16928359736189455	0.04984729270304037	-0.2268844168654282	-0.00787414728470541	-0.18481381462395596	-0.05183957314064204	-0.17775492138696616	-0.09430694056862793	-0.24092889322390693	-0.07509890702191593	0.018170220381237383	-0.07344526268274928	-0.11316048315019597	-0.0948722325216867	0.03174690998436332	-0.11393987788119662	0.017558162886835555	-0.08156271947375349	0.32534990319004986	-0.10035487609764336	0.17083740104501677	-0.04698285276624305	0.36537379878815146
49	E. sibiricus	0.06082121642220137	0.360407410854773	0.0945503599079861	0.16812483669976808	0.08701499699599075	0.2679225538426592	0.0775681698496597	0.14928131254497717	0.07009189837045925	-0.01648849841263835	0.05306050436211496	-0.02977111119187722	-0.0023974848231679557	-0.09643104898399377	0.05041714245459799	-0.11448596931052049	0.04902531297377111	-0.3029374954907278	0.06636074277375575	-0.20678808087064432	0.03275534996722901	-0.16106172280278203	0.04577187880585411	-0.23116571328329408	-0.0052193721255893236	-0.17740459851201124	-0.04388549160554531	-0.17070952423432345	-0.07903663093091647	-0.24800235643331672	-0.07121147560115751	0.01543721386798213	-0.0713985799700995	-0.11634487941334262	-0.09327991796194168	0.03166936437499616	-0.10951153123579702	0.012431299832185841	-0.07605370888657119	0.3271645692765822	-0.09652382964648507	0.17052206743445153	-0.038919550096349564	0.36863037021109646
59	E. speratus	0.06531286218762533	0.3608587432324413	0.0998250182363982	0.16900128571196021	0.09230523390748843	0.2671005446872538	0.0782498712422361	0.1442971876802691	0.07120097090726099	-0.011947233629036692	0.04984962592086167	-0.028974281807094077	-0.002065051688866098	-0.0905497245776068	0.05149899462756921	-0.11018833948593501	0.055939116508535336	-0.29587166103871	0.07072472368581631	-0.20318627019241164	0.03291995514273723	-0.165605676278337	0.04913948672335094	-0.22928640042138054	-0.009870678800087788	-0.17549068755161484	-0.049540984029322846	-0.165961603737417	-0.08175961831588394	-0.24791580831193244	-0.07289790751172691	0.007111108333019429	-0.0722962458323861	-0.11922643322799661	-0.09817159220000249	0.022843228000165392	-0.11687448251423221	0.0048866725180789945	-0.07437210354521842	0.331298821799748	-0.10233542845981904	0.1689941055917521	-0.03678176619233349	0.3678124227047841
60	E. speratus	0.06601256581814478	0.3600726300981903	0.10346953928714411	0.17259755957659012	0.10075974727587567	0.2725009320593589	0.07962077651576693	0.14968421244931493	0.08040287351397363	-0.008782254612789881	0.055892212879114014	-0.024409608658875138	-0.004503069768929609	-0.094460637431566	0.05514338431054088	-0.10905552869908508	0.03231161047369381	-0.3061792929611049	0.0688967553160437	-0.2097983516962517	0.03223499041849012	-0.15376580220389346	0.04358439948645641	-0.23160823999393076	-0.009120930596380604	-0.17005681345990586	-0.050894026914100415	-0.15800086601620966	-0.07085493380932376	-0.24157988716970202	-0.07009701932944964	0.0016872357745575418	-0.07387721047097567	-0.12080355141418174	-0.0957423660403369	0.01981416617493474	-0.11099961106467318	-0.005760285384476614	-0.08131515594817902	0.32752198368238955	-0.1052025056028403	0.16072437851425891	-0.045722025750055684	0.36965802137237813
69	E. speratus	0.0704431898537913	0.36188877525416285	0.10484820537904405	0.16698379785123618	0.10247247739719079	0.26707853289505645	0.08436927481282408	0.1466029493218419	0.07876824263387494	-0.02217677709258033	0.05833817826816173	-0.037282508543781415	7.493651069673535E-4	-0.09717624694006866	0.056085686807472765	-0.11415678619028119	0.053539731462751976	-0.2836753099194522	0.07188663366819759	-0.1977887693494088	0.03333010622522623	-0.16063913710111244	0.048489392913626	-0.22251125227600688	-0.013034757236955657	-0.17720498231063064	-0.046390245189491086	-0.17370908783455002	-0.07851353959125124	-0.24345668905521253	-0.08523461988709968	0.009378422584880024	-0.07919162772271154	-0.11866029971720535	-0.10266592574211839	0.03074069241824351	-0.12201688880633561	0.007751540408881971	-0.0816597634517707	0.32415091563317794	-0.11400594963366785	0.16703436342452332	-0.04060716726772742	0.36682785653828665
73	E. sibiricus	0.07001902282457276	0.3579801506384222	0.1088501903003011	0.16485985477037798	0.10366832784924587	0.2629683064036281	0.08739451166755541	0.14693951166250155	0.08154873509938909	-0.019167247021286783	0.06371494602119387	-0.03426412311660637	-0.007499423894028568	-0.08817668912416353	0.060555226589672675	-0.11083156860214602	0.042956509847471694	-0.2860904342127188	0.07529335473525914	-0.2041196075073315	0.03851361483405906	-0.1614534401560027	0.04624645511979927	-0.22241956796735735	-0.006129869207181199	-0.17218644949525275	-0.047706272662368945	-0.16662310278547723	-0.0779947236872372	-0.2414793577873153	-0.07990957412594582	0.010594767616485912	-0.07809074485270909	-0.11909115575774287	-0.108737011924112	0.024431691055925076	-0.13009529525819302	-0.005518582869724679	-0.08525183369829993	0.3300475713547818	-0.11562412590562851	0.166186249304758	-0.04172201967281573	0.3674132235962452
75	E. speratus	0.067748975907136	0.3616743374460242	0.10039642157322386	0.17356151754512744	0.09583121154155683	0.26597392818710675	0.08050199027978164	0.14882870711065171	0.07606762610751977	-0.007747488326733817	0.05422807903230522	-0.02674698205546728	-0.0071113858038391806	-0.099227157672754	0.05196689887179607	-0.11419417046712434	0.04198174170209948	-0.29622257727884604	0.06695288675346128	-0.20720997390409007	0.035683139791442726	-0.16327474322034555	0.04204040396017927	-0.2268902239103141	-0.00612015745640964	-0.17339601541538718	-0.046236772974635285	-0.16789923351767239	-0.07758081618344578	-0.24722364944914754	-0.06954089744022054	0.012450643854951477	-0.07492740751302832	-0.11753231983507889	-0.09183616185646093	0.023820622336502235	-0.1107749587844953	0.0010921352415830046	-0.08216882717814238	0.32219725279722733	-0.10451971479234584	0.16406886756305578	-0.04258227553747926	0.3738965229707312
79	E. sibiricus	0.06930495210429591	0.35672266040578665	0.10087809470988356	0.17320362666590652	0.09702246948132606	0.26837320580609836	0.08145541095438635	0.1507029246844232	0.0750120846438945	-0.014588485921462528	0.05490367007033481	-0.030995747048164293	-0.003481486025405156	-0.10854423172160746	0.055539411080317805	-0.10757878304176843	0.06038160377937282	-0.2877959081653687	0.07575716823572276	-0.19671378346693383	0.03242381919970438	-0.1625356249057333	0.047974608741674724	-0.22371597271673516	-0.019533826320520156	-0.1791199580435986	-0.0531809454509918	-0.17336177750288984	-0.09288390254170883	-0.24926831865587473	-0.07222442694180392	0.011916802646031644	-0.07689768736238424	-0.11871764068293915	-0.09397977380958945	0.02591816281582747	-0.11328829815381133	0.006702621494612187	-0.08168738712883186	0.3205214348047478	-0.10156227267722841	0.16901458865447702	-0.04193328658863918	0.36986020389516494
86	E. speratus	0.06651424991542891	0.35943465986498774	0.10055154278376535	0.16790639698639243	0.09717697537505379	0.2664306656309458	0.07623523030202561	0.14601355585080614	0.07642569970596871	-0.010068040346739505	0.052924391618218665	-0.027034766997876727	-0.011850981182424905	-0.10085744978340998	0.055049632439547774	-0.1283136093238092	0.05836115467564391	-0.28508200287663826	0.0703576589281964	-0.20850802346100109	0.033422351216066286	-0.1613096819397543	0.04644595458898098	-0.22403569822212233	-0.00903927721113449	-0.17043816237649875	-0.04910250665156503	-0.1672922482584276	-0.08736944325152668	-0.2476217254802723	-0.07338100758631347	0.009921319171852796	-0.07264107172535193	-0.12003899259869816	-0.09455233123451505	0.022537667436849693	-0.1108246355130745	0.006583313669788683	-0.07969617120094641	0.329898173346003	-0.10186788330669855	0.17191815864921128	-0.04313953268534561	0.36995649105841016
88	E. speratus	0.05756706638665508	0.3568326233145872	0.0965725356047054	0.17515244560100313	0.08885392905454235	0.26799474051111366	0.07341995194433326	0.14957101763196465	0.07719598467646063	-0.011487773646852675	0.059847827735352896	-0.03070390752557533	-0.005293014823147889	-0.09983174072095002	0.06062108513922039	-0.11939341594968272	0.05644574480261955	-0.29533029472121997	0.07436690058356896	-0.20692793794919462	0.03352657924329993	-0.16935068489313485	0.05053667011047658	-0.22851608166158804	-0.00803746712518829	-0.17437073731361943	-0.05426443497906609	-0.1639955153831263	-0.1010158830528109	-0.24695885788386324	-0.07075174719362477	0.011626879589972449	-0.0791398490591064	-0.11619852405817617	-0.08886719187842843	0.03214527949243973	-0.10994866747512295	0.012220222067074748	-0.08035388384579578	0.3223835747892851	-0.0942450683476224	0.1688183814544471	-0.03703706750132095	0.36632030725509507
89	E. sibiricus	0.06818131942786054	0.35515799206102827	0.10913296671793146	0.1687142519431179	0.10074274542824666	0.2643107655621397	0.08555941905303291	0.14302108626916032	0.07948612864718409	-0.00559395041348576	0.05791956019102353	-0.024184931636889555	-0.00476771109516325	-0.10878261812569158	0.06399480849019604	-0.1043567180403368	0.06471724038931703	-0.29984073002243106	0.0830234150224907	-0.20291687196292263	0.03675993347009549	-0.16012630872787265	0.05337251445117594	-0.22458021108398918	-0.01372470242373524	-0.17394184597531803	-0.06254030180745263	-0.1663449840512713	-0.1075424142189339	-0.24847756664805687	-0.07654369060260786	0.018824432664373558	-0.08269073874406055	-0.1145706381913389	-0.09829407989178737	0.03307513879088932	-0.11814063898169955	0.009263954925764654	-0.08467697622902752	0.3189453942087331	-0.10481676165263365	0.16549141566689718	-0.04915203564145365	0.35691294278749985
90	E. sibiricus	0.07028565452005696	0.35598977149103345	0.11273565851117989	0.16653546431844324	0.10459275304233245	0.2654250777132299	0.08685145265742511	0.1425233344469357	0.08403992491170573	-0.012056264978906266	0.05860646950081033	-0.0334046651553028	-0.0013247494170163243	-0.09981630410276252	0.05905732797199492	-0.10451417841446164	0.05213972384745535	-0.28420653545679264	0.07642455798335111	-0.19264981258895708	0.03933226131983324	-0.15970220399308255	0.04851599441147645	-0.21879493518644932	-0.009353274426052577	-0.17504484501549528	-0.05466635335421739	-0.16738495097020756	-0.0956323703768639	-0.253501791185352	-0.08217761939786222	0.012317158265710115	-0.07774482433723276	-0.12424900667219536	-0.10519740904268138	0.0250904796349985	-0.12463379000116771	0.0026654111009574294	-0.08664684277638558	0.32321958926615957	-0.11468861643530864	0.16210420652654003	-0.04051592911283289	0.3694550009559573
91	E. sibiricus	0.06510055692654028	0.3535820511370511	0.10442917427740772	0.16809800637417693	0.10244772396735002	0.2639732228031789	0.08209016324419671	0.1434883521914242	0.07919626901382873	-0.0018196246712809915	0.05857220407061316	-0.023042995302156956	-0.0032542049923296353	-0.09912461062746208	0.061357192596238855	-0.1085702217384972	0.0549791583273564	-0.2976189051847002	0.07794182850343612	-0.2040739572562641	0.036413225288624826	-0.15576525300735822	0.05025845966124893	-0.22657483749680252	-0.01100136437673603	-0.17249868517854972	-0.05459625661180603	-0.16933556558110843	-0.08933849440774097	-0.24728047483308163	-0.0825403199474124	0.016400899191992495	-0.08212413566104526	-0.11591337801573336	-0.10060812752379997	0.023841117126901554	-0.12306519153755914	-0.003117085998819824	-0.07743613502166158	0.32882606154418376	-0.11132034067690731	0.1624215094888255	-0.037501385119843675	0.3641043750340809
92	E. sibiricus	0.058417683776254406	0.35868242618399304	0.09205599998692726	0.16846088478365276	0.08434271779095667	0.2648732481747018	0.07230258003859288	0.1467003560020259	0.07176058798526172	-0.012546382593176812	0.05318038332670063	-0.031197692324842607	-0.011485551269192647	-0.087717796833885	0.05532168729365308	-0.11025283760333462	0.04286651634480948	-0.29386297397955025	0.07403335000587145	-0.20304637998537606	0.036832393889465825	-0.16558513475875514	0.04457785065299676	-0.22846422688698237	-0.009671743127559508	-0.18503773666002057	-0.045524367439130554	-0.1766200837320307	-0.08631269224942491	-0.2512284634199383	-0.06366477251823471	0.009571771818743786	-0.06731025715143156	-0.12110258039765384	-0.08762502331075817	0.027531692514648445	-0.10824457553167101	0.010997237802460851	-0.07484392287897748	0.3336918952169917	-0.09471921811836567	0.17246790725214284	-0.0362896274967439	0.3736848694261847
93	E. speratus	0.06878706448379024	0.35450331965620757	0.10228857599346285	0.17126577114801345	0.09883729990178147	0.26450002077494406	0.07410126897792091	0.1457666946898114	0.07787568475107914	-0.008197743969773626	0.05672103227218922	-0.02851730846379076	0.0015712389260992068	-0.08524026689896128	0.0575657771948863	-0.11178731798360404	0.05415137052031008	-0.2856964612896359	0.07899511279876378	-0.19968638683554385	0.037544599983900716	-0.1643673724150095	0.05138464893794812	-0.2244585114481572	-0.012039195188775685	-0.17705335687405074	-0.054889792463306775	-0.17552070866864866	-0.09755932420864619	-0.25138645901661455	-0.07362358695481314	0.00588176572770344	-0.08070086202615814	-0.12288627455468831	-0.10034002978950082	0.023390770712760654	-0.11914170909660048	0.007478761552958353	-0.08160317221985092	0.329683390607199	-0.10122585747329671	0.16637153239540184	-0.03870014532118311	0.3659561411534789
95	E. speratus	0.07202403298267844	0.3535241844796644	0.11220270815098554	0.16653180230044318	0.10539649798550395	0.2630361884048589	0.08308531325868826	0.13997234120708288	0.08618470031952394	-0.015663021853820045	0.05977499382823571	-0.031998089900332885	-0.006265916350725272	-0.09406272118522897	0.05798646520877289	-0.11193747149737868	0.061888648901709524	-0.286733908753972	0.07397272160097082	-0.198859729857192	0.03580186589046267	-0.1630880692815186	0.047839531892022426	-0.22349499309657314	-0.011244833488816643	-0.17583591821036815	-0.05344174587090162	-0.16656455043124818	-0.08837287505910163	-0.24480070760680955	-0.07524516870986164	0.009569215859375233	-0.0801643678085112	-0.11834688490362755	-0.10577166608046364	0.028793902453215378	-0.1272819285573456	0.008756897472320543	-0.08797904881640714	0.32413368134932796	-0.1124916640737671	0.16913485567918998	-0.04789826520365299	0.36793299737259133
96	E. speratus	0.06480654509102993	0.3653029072870615	0.10966844152292765	0.17263908884847357	0.10536865345043042	0.26958134474707035	0.08910783131597427	0.14719727284061407	0.08262138487081937	-0.014819399048144673	0.06292571876362173	-0.03233195520090451	3.9339343535085836E-4	-0.06845921207548258	0.05543040522578796	-0.1123926536441638	0.03380507789934521	-0.2792449094688078	0.06731167590384018	-0.19835937185903874	0.03264680508828166	-0.1673759344096125	0.03777720014738766	-0.22480223732339435	-0.014729592678737621	-0.18091384369709956	-0.047182160600646096	-0.16984749964951718	-0.07738041899562265	-0.24133946598075745	-0.07053100900974388	-0.009048631468158055	-0.07268703067017424	-0.1249990777385321	-0.09897605758485978	0.011958917371612112	-0.11682938619050388	-0.007518911513902389	-0.08307978459663296	0.33194486863957323	-0.11373760235605077	0.16183248229897146	-0.0467300900318252	0.3709962210441389
97	E. speratus	0.07644451566178868	0.37196128074629164	0.11534993537852034	0.1686309953268672	0.11001170631871746	0.2721199991531461	0.0901341567506992	0.1491101390649129	0.08421385644852146	-0.009265526003311472	0.05961674069942026	-0.024584734034596156	-0.007315682215058718	-0.08835133429808954	0.05757491042547026	-0.1074861582483967	0.06012776337948064	-0.2783624834602555	0.06794601392467911	-0.19123849711134008	0.03469988599327402	-0.1589668241459949	0.047680065014535845	-0.21800721753534613	-0.018355492679317867	-0.17798514627495318	-0.057291702081483833	-0.17132348494169056	-0.09567470714137138	-0.2599023567682054	-0.07451494131017744	0.010339939539830697	-0.08540531890614916	-0.1258616080166185	-0.10217681688421373	0.02218998815562427	-0.12660676292594703	-0.004419758802045329	-0.08761767290145969	0.2974521478079495	-0.10447437419143316	0.14984065830705132	-0.044366078758495534	0.3741099815391704
98	E. speratus	0.06995309364371864	0.3603817069625771	0.10448003338400709	0.16542583783813108	0.10354073437372299	0.26795813242637756	0.0758448033255775	0.14127627940054244	0.07596943455056511	-0.012929081797551404	0.053002762136142086	-0.03156094253903114	-0.003637421822315138	-0.0923981961997746	0.04953667076402144	-0.11476048086168691	0.05993343977784165	-0.2848457070263919	0.0715120047021149	-0.1948473503426063	0.036169920696280444	-0.15809877122556232	0.04973084597022785	-0.21804928865885864	-0.01428544862691667	-0.17800743749251807	-0.05609083987905002	-0.17210932270984797	-0.08528563995812058	-0.2525168039711069	-0.0725113221938502	0.006083967905560574	-0.07582413131102238	-0.12171617026492099	-0.09869218481909944	0.023079698286060383	-0.11784220916021247	-0.003374319579783968	-0.080477212129927	0.33239769680429965	-0.10536480726263049	0.1665176546572436	-0.03966252616107538	0.3720928983888492
103	E. speratus	0.06848194450551287	0.34786682462773444	0.1165426618038443	0.16271350700905268	0.10427229632543651	0.25910679778354956	0.08708512496914438	0.13659903724447087	0.0877796595320469	-0.009104036812048522	0.059221854258282684	-0.03201605139658128	-0.011056038591008354	-0.08060424378390285	0.06305476737600776	-0.10345191159274633	0.0576478726781253	-0.30972057678087606	0.0805438402282872	-0.20624787627858288	0.04019860153679751	-0.1571955295487097	0.05075413320853348	-0.23055227748292678	-0.009650166582839237	-0.1692492058246907	-0.05516211254508989	-0.16021436924098736	-0.09938172895529811	-0.23939698161668213	-0.07372528706997222	0.011937532871360934	-0.07674312201212281	-0.11214369676173797	-0.10305052575628698	0.029722362487236035	-0.12662477889213333	0.002203757883574898	-0.09084305505401592	0.3271623457110858	-0.11460535515336878	0.16844174456249658	-0.054740585809882863	0.36414284693991067
104	E. speratus	0.07082809502824913	0.35483729108402207	0.10184475651146482	0.17216841412785722	0.09684552555493742	0.2630226500447414	0.07585418429316396	0.1488311616594796	0.07822737062856025	-0.011709758627944794	0.05041484794246148	-0.029580185739999314	-0.008260275651913764	-0.09798638178577374	0.05481018253749919	-0.10514722931096435	0.05122336026063746	-0.30026273026838746	0.07634859995517132	-0.20257396528627541	0.03743170470024842	-0.15893238082183334	0.052335672688242935	-0.2266743876403996	-0.01517694966239104	-0.17937569487382693	-0.05516325556880043	-0.17552339256836713	-0.08177909260592706	-0.256985892666289	-0.07378668838118138	0.019777684396009278	-0.07587690284209633	-0.11506569476534861	-0.09387827545052424	0.03381345756014475	-0.11524271191603838	0.011770147476457368	-0.08065469089317934	0.32052838779691517	-0.10008046384014488	0.17309974740538828	-0.04626499328843975	0.3619687528043935
111	E. speratus	0.06439376530371387	0.3561795675721998	0.10552922859964187	0.1623337660419268	0.09815966941830677	0.2586839100592287	0.08219529221135455	0.135133159462448	0.08409629262892704	-0.005306923115599056	0.060909433147772266	-0.02151987400239947	-0.006779358200541593	-0.09205352207202	0.05934001793781375	-0.11474715505009679	0.04528541352131211	-0.29898196557134327	0.07348797253335049	-0.20895000675043263	0.03349869342511289	-0.162154973516112	0.04729807638633416	-0.22967886865713827	-0.00904608563867583	-0.16613411882504825	-0.04963429813852799	-0.16183125850159252	-0.08341789587804417	-0.24977432486545265	-0.07305365655177559	0.013209089018531746	-0.072523254566212	-0.1196119246654036	-0.09759144376122861	0.029354285740099302	-0.11917613249648201	0.005524128817712103	-0.08370190979164169	0.3282993554140572	-0.11080587719307397	0.17144097342826542	-0.04846394289743634	0.3705866800381695

## Sheet: integument
Sides
N	species	speciemen	side	F1	F2	F3	F4	F5	F6	F7	D1	D2	D3	D4	D5	D6	D7	D8	D9	D10	D11	D12	D13	D14	D15	D16	D17	D18	D19	D20	D21	D22	D23	D24	D25	D26	D27	L1	L2	L3	L4	L5	L6	L7	L8	L9	L10	L11	L12
1	E. sibiricus	F1	R	1	1	2	2	2	2	1	2	2	2	1	2	2	2	2	2	2	2	2	2	1	2	2	2	2	2	2	1	2	2	2	2	2	0	1	1	1	2	1	1	2	1	1	1	1	2
2	E. sibiricus	F1	L	1	1	2	2	2	2	1	2	2	2	1	2	2	2	2	2	2	2	2	2	1	2	2	2	2	2	2	1	2	2	2	?	?	?	1	1	1	2	1	1	2	1	1	1	1	2
3	E. sibiricus	F2	R	1	1	3	2	2	1	1	2	2	2	1	2	2	2	2	2	2	2	2	2	1	2	2	2	2	2	2	1	2	2	2	2	2	1	1	1	1	2	1	1	2	1	1	1	1	2
4	E. sibiricus	F2	L	1	1	3	2	2	2	1	2	2	2	1	2	2	2	2	1	2	2	2	2	1	2	2	2	2	2	0	1	2	2	2	2	2	1	1	1	1	2	1	1	2	1	2	1	1	2
5	E. speratus	F3	R	1	2	3	2	2	2	1	2	2	2	1	2	2	2	2	2	2	2	2	2	1	2	2	2	2	2	2	1	2	2	2	0	2	0	1	1	1	2	1	1	2	1	1	1	1	2
6	E. speratus	F3	L	1	2	3	2	2	2	1	2	2	2	1	2	2	2	2	2	2	2	2	2	1	2	2	2	2	3	2	1	2	1	2	2	2	0	1	1	1	1	1	1	2	1	1	1	0	2
7	E. speratus	F4	R	1	1	3	2	2	2	1	2	2	3	1	2	2	2	2	2	2	2	2	2	1	2	2	2	2	2	2	1	2	2	2	2	2	0	1	1	1	2	1	1	2	1	1	1	1	2
8	E. speratus	F4	L	1	1	3	2	2	2	1	2	2	3	1	2	2	2	2	2	2	2	2	2	1	2	2	2	2	2	2	1	2	2	2	2	2	0	1	1	1	2	1	1	2	1	1	1	1	2
mean
N	species	speciemen	side	F1	F2	F3	F4	F5	F6	F7	D1	D2	D3	D4	D5	D6	D7	D8	D9	D10	D11	D12	D13	D14	D15	D16	D17	D18	D19	D20	D21	D22	D23	D24	D25	D26	D27	L1	L2	L3	L4	L5	L6	L7	L8	L9	L10	L11	L12
1	E. sibiricus	F1	mean	1	1	2	2	2	2	1	2	2	2	1	2	2	2	2	2	2	2	2	2	1	2	2	2	2	2	2	1	2	2	2	2	2	0	1	1	1	2	1	1	2	1	1	1	1	2
2	E. sibiricus	F2	mean	1	1	3	2	2	1.5	1	2	2	2	1	2	2	2	2	1.5	2	2	2	2	1	2	2	2	2	2	1	1	2	2	2	2	2	1	1	1	1	2	1	1	2	1	1.5	1	1	2
3	E. speratus	F3	mean	1	2	3	2	2	2	1	2	2	2	1	2	2	2	2	2	2	2	2	2	1	2	2	2	2	2.5	2	1	2	1.5	2	1	2	0	1	1	1	1.5	1	1	2	1	1	1	0.5	2
4	E. speratus	F4	mean	1	1	3	2	2	2	1	2	2	3	1	2	2	2	2	2	2	2	2	2	1	2	2	2	2	2	2	1	2	2	2	2	2	0	1	1	1	2	1	1	2	1	1	1	1	2
[truncated: 29 more columns]
